# Supplementary material for: Mutations in the gdpP gene are a clinically relevant mechanism for β-lactam resistance in meticillin-resistant Staphylococcus aureus lacking mec determinants
Source: Microb Genom. 2021 Sep 6;7(9):000623. doi: 10.1099/mgen.0.000623 (PMC8715439; doi:10.1099/mgen.0.000623)
Supplement: Supplementary material 2 [file mgen-7-0623-s001.xlsx]

## Sheet: Supplementary file 1
			Isolate	Phenotype	Year of isolation	Host	Clinical appearence	spa	Resistance profile	MIC OXA (mg/L)	MIC CXI (mg/L)	blaZ	MLST	cgMLST	gdpP	pbp1	pbp2	pbp3	pbp4	pbp4 Promotor
		CC45	18-01338-2	MSSA	2018	human	unknown	t1238	susceptible	0.25	<8	negative	803	17864	I52V; I456Vi	N118Di; D480Ee; S664Te,f	E269Qe	S225Ae; L261F; M376Ve; T438S; D599Ee	Y208Fe; V381Fe; R430Ie	T to C at -54 bp; C to A at -62 bp; T to C at -160 bp; C to T at -315 bp
	CC59		11-01535	MRLM	2011	human	wound infection	t1238	BEN, OXA, CXI, OxaSu	8	8	negative	45	8090	I52V; I456Vi; DEL1517	N118Di; D480Ee; S664Te,f	E269Qe	S225Ae; L261F; M376Ve; T438S; D599Ee	Y208Fe; V381Fe; R430Ie	T to C at -54 bp; C to A at -62 bp; T to C at -160 bp; C to T at -315 bp
			13-02987-1	MSSA	2013	human	wound infection	t015	BEN, DAP	1	n.d.	positive	4409	2450	I52V; I456Vi	N118Di; D480Ee; S664Te,f	E269Qe	S225Ae; L261F; M376Ve; T438S; D599Ee	Y208Fe; V381Fe; R430Ie	T to C at -54 bp; C to A at -62 bp; T to C at -160 bp; C to T at -315 bp
			15-00673	MSSA	2015	human	unknown	t230	BEN, CIP	0.5	<8	positive	45	17833	I52V; I456Vi	N118Di; D480Ee; S664Te,f	E269Qe	S225Ae; L261F; M376Ve; T438S; D599Ee; G681S	Y208Fe; V381Fe; R430Ie	T to C at -54 bp; C to A at -62 bp; T to C at -160 bp; C to T at -315 bp
			12-02044	MSSA	2012	human	screening	t015	susceptible	0.25	n.d.	negative	45	3202	I52V; I456Vi	N118Di; D480Ee; S664Te,f	E269Qe; T691I	S225Ae; L261F; M376Ve; T438S; D599Ee	Y208Fe; V381Fe; R430Ie	T to C at -54 bp; C to A at -62 bp; T to C at -160 bp; C to T at -315 bp
			14-02100	MSSA	2014	human	wound infection	t015	BEN, DAP	0.5	<8	positive	45	2436	I52V; I456Vi	N118Di; D480Ee; S664Te,f	E269Qe	S225Ae; L261F; M376Ve; T438S; D599Ee	Y208Fe; V381Fe; R430Ie	T to C at -54 bp; C to A at -62 bp; T to C at -160 bp; C to T at -315 bp
			14-01665	MRLM	2014	human	bacteremia	t015	BEN, OXA, CXI, OxaSu	32	16	positive	45	8084	I52V; I456Vi	N118Di; D480Ee; S664Te,f	E269Qe	S225Ae; L261F; M376Ve; T438S; D599Ee	Y208Fe; V381Fe; R430Ie	T to C at -54 bp; C to A at -62 bp; T to C at -160 bp; 11 bp DEL at -298 bpd; C to T at -315 bp
			17-00391	MRLM	2017	human	pneumonia	t230	BEN, OXA, CXI, OxaSu	4	8	negative	45	17827	I52V; INS1241; I456V	N118Di; D480Ee; S664Te,f; K732N	E269Qe	S225Ae; L261F; M376Ve; T438S; D599Ee	Y208Fe; V381Fe; R430Ie	T to C at -54 bp; C to A at -62 bp; T to C at -160 bp; C to T at -315 bp
			16-01080	MSSA	2016	human	bacteremia	t015	BEN	0.5	<8	positive	45	4486	I52V; I456Vi	N118Di; D480Ee; S664Te,f; K732N	E269Qe	S225Ae; L261F; M376Ve; T438S; D599Ee	Y208Fe; V381Fe; R430Ie	T to C at -54 bp; C to A at -62 bp; T to C at -160 bp; C to T at -315 bp
			16-00607	MRLM	2016	human	osteomyelitis	t630	BEN, OXA, CXI, OxaSu	4	8	negative	45	8065	I52V; I456Vi; DEL234	N118Di; D480Ee; S664Te,f; K732N	E269Qe	S225Ae; L261F; M376Ve; T438S; D599Ee	Y208Fe; V381Fe; R430Ie	T to C at -54 bp; C to A at -62 bp; T to C at -160 bp; C to T at -315 bp
			11-01534	MSSA	2011	human	urinary tract infection	t065	BEN, TET, CIP, MOX	0.5	n.d.	positive	45	17869	I52V; I456Vi	N118Di; D480Ee; S664Te,f	E269Qe	S225Ae; M376Ve; M414K; T438S; D599Ee	G92E; Y208Fe; V381Fe; R430Ie	T to C at -54 bp; C to A at -62 bp; T to C at -160 bp; C to T at -315 bp
	CCC395		11-02784	MRLM	2011	human	bacteremia	t065	BEN, OXA, ERY, CLI, TET, CIP, MOX, CXI, OxaSu	4	64	negative	45	8096	I52V; I456Vi	N118Di; D480Ee; S664Te,f	E269Qe	S225Ae; M376Ve; T438S; D599Ee	Y208Fe; V381Fe; R430Ie	T to C at -54 bp; C to A at -62 bp; T to C at -160 bp; C to T at -315 bp
			13-04327	MSSA	2013	human	toxic shock syndrome	t764	BEN	1	n.d.	positive	not assigned	17824	I52V; I456Vi	N118Di; D480Ee; S664Te,f	E269Qe; P285A	S225Ae; T438S; D599Ee	Y208Fe; R430Ie	T to C at -54 bp; C to A at -62 bp; T to C at -160 bp; C to T at -315 bp
	CC45		13-01702	MRLM	2013	human	otitis media	t764	BEN, OXA, CXI, OxaSu	4	8	positive	395	8089	I52V; I456Vi; E542*	N118Di; D480Ee; S664Te,f	E269Qe; P285A	A183P; S225Ae; T438S; D599Ee	Y208Fe; R430Ie	T to C at -54 bp; C to A at -62 bp; T to C at -160 bp; C to T at -315 bp
		CC30	16-01940	MSSA	2016	human	bacteremia	t021	susceptible	0.25	<8	negative	30	4518	I52V	N118Di; E483G	P285A; R717*h	T438S; R504Kf,i; E563Di	A398Ei	T to C at -54 bp; A to T at -113 bp; T to C at -120 bp; C to T at -121 bp; A to G at -125 bp; A to T at -129 bp; G to A at -159 bp; T to C at -160 bp; G to A at -171 bp; C to T at -211 bp; T to A at -220 bp; G to A at -238 bp; C to T at -315 bp; G to A at -351 bp
			14-00449	MSSA	2014	human	unknown	t021	DAP	0.25	<8	negative	4543	1489	I52V; M385V	N118Di	P285A; R717*h	T438S; R504Kf,i; E563Di	A398Ei	T to C at -54 bp; A to T at -113 bp; T to C at -120 bp; C to T at -121 bp; A to G at -125 bp; A to T at -129 bp; G to A at -159 bp; T to C at -160 bp; G to A at -171 bp; C to T at -211 bp; T to A at -220 bp; G to A at -238 bp; C to T at -315 bp; G to A at -351 bp
			15-01873	MSSA	2015	human	screening	t021	BEN, ERY	0.25	<8	positive	30	2424	I52V	N118Di	P285A; R717*h	T438S; R504Kf,i; E563Di; T615N	A398Ei	T to C at -54 bp; A to T at -113 bp; T to C at -120 bp; C to T at -121 bp; A to G at -125 bp; A to T at -129 bp; G to A at -159 bp; T to C at -160 bp; G to A at -171 bp; C to T at -211 bp; T to A at -220 bp; G to A at -238 bp; C to T at -315 bp; G to A at -351 bp
			18-02944	MSSA	2018	human	abscess	t021	BEN, FUS	1	<8	positive	30	15303	I52V	N118Di	P285A; R717*h	T438S; R504Kf,i; E563Di	A398Ei	T to C at -54 bp; A to T at -113 bp; T to C at -120 bp; C to T at -121 bp; A to G at -125 bp; A to T at -129 bp; G to A at -159 bp; T to C at -160 bp; G to A at -171 bp; C to T at -211 bp; T to A at -220 bp; G to A at -238 bp; C to T at -315 bp; G to A at -351 bp
			15-02439	MSSA	2015	human	wound infection	t037	DAP	0.25	<8	negative	30	8196	I52V	N118Di	P285A; R717*h	T438S; R504Kf,i; E563Di	A398Ei	T to C at -54 bp; A to T at -113 bp; T to C at -120 bp; C to T at -121 bp; A to G at -125 bp; A to T at -129 bp; G to A at -159 bp; T to C at -160 bp; G to A at -171 bp; C to T at -211 bp; T to A at -220 bp; G to A at -238 bp; C to T at -315 bp; G to A at -351 bp
			14-00554	MSSA	2014	human	screening	t012	ERY	0.25	<8	positive	30	1398	I52V	N118Di	P285A; R717*h	T438S; R504Kf,i; E563Di	A398Ei	T to C at -54 bp; A to T at -113 bp; T to C at -120 bp; C to T at -121 bp; A to G at -125 bp; A to T at -129 bp; G to A at -159 bp; T to C at -160 bp; G to A at -171 bp; C to T at -211 bp; T to A at -220 bp; G to A at -238 bp; C to T at -315 bp; G to A at -351 bp
			14-00469	MSSA	2014	human	wound infection	t021	BEN, ERY, CLI, FUS	0.5	<8	positive	30	1495	I52V	N118Di	P285A; R717*h	T438S; R504Kf,i; E563Di	A398Ei	T to C at -54 bp; A to T at -113 bp; T to C at -120 bp; C to T at -121 bp; A to G at -125 bp; A to T at -129 bp; G to A at -159 bp; T to C at -160 bp; G to A at -171 bp; C to T at -211 bp; T to A at -220 bp; G to A at -238 bp; C to T at -315 bp; G to A at -351 bp
			14-00432	MSSA	2014	human	screening	t012	BEN	0.5	<8	negative	not assigned	1399	I52V	N118Di	P285A; R717*h	T438S; R504Kf,i; E563Di	A398Ei	T to C at -54 bp; A to T at -113 bp; T to C at -120 bp; C to T at -121 bp; A to G at -125 bp; A to T at -129 bp; G to A at -159 bp; T to C at -160 bp; G to A at -171 bp; C to T at -211 bp; T to A at -220 bp; G to A at -238 bp; C to T at -315 bp; G to A at -351 bp
			12-03280	MSSA	2012	human	unknown	t021	BEN	1	n.d.	positive	30	1977	I52V	N118Di	P285A; R717*h	T438S; R504Kf,i; E563Di	A398Ei	T to C at -54 bp; A to T at -113 bp; T to C at -120 bp; C to T at -121 bp; A to G at -125 bp; A to T at -129 bp; G to A at -159 bp; T to C at -160 bp; G to A at -171 bp; C to T at -211 bp; T to A at -220 bp; G to A at -238 bp; C to T at -315 bp; G to A at -351 bp
			12-02028	MSSA	2012	human	screening	t037	BEN, TET	0.25	n.d.	positive	30	8197	I52V	N118Di	P285A; R717*h	T438S; R504Kf,i; E563Di; E583K	A398Ei	T to C at -54 bp; A to T at -113 bp; T to C at -120 bp; C to T at -121 bp; A to G at -125 bp; A to T at -129 bp; G to A at -159 bp; T to C at -160 bp; G to A at -171 bp; C to T at -211 bp; T to A at -220 bp; G to A at -238 bp; C to T at -315 bp; G to A at -351 bp
			12-02019	MSSA	2012	human	unknown	t021	BEN	0.25	n.d.	positive	30	1975	I52V	N118Di	P285A; D357N; R717*h	T438S; R504Kf,i; E563Di	A398Ei	T to C at -54 bp; A to T at -113 bp; T to C at -120 bp; C to T at -121 bp; A to G at -125 bp; A to T at -129 bp; G to A at -159 bp; T to C at -160 bp; G to A at -171 bp; C to T at -211 bp; T to A at -220 bp; G to A at -238 bp; C to T at -315 bp; G to A at -351 bp
	CC30		17-01691-2	MRLM	2017	human	screening	t012	BEN, OXA, CXI, OxaSu	4	8	positive	30	17811	A9D; I52V; DEL342	N118Di	P285A; R717*h	T438S; R504Kf,i; E563Di	A209V; A398Ei	T to C at -54 bp; A to T at -113 bp; T to C at -120 bp; C to T at -121 bp; A to G at -125 bp; A to T at -129 bp; G to A at -159 bp; T to C at -160 bp; G to A at -171 bp; C to T at -211 bp; T to A at -220 bp; G to A at -238 bp; C to T at -315 bp; G to A at -351 bp
			10-02437	MRLM	2010	human	screening	t012	BEN, OXA, ERY, CXI, OxaSu	4	8	positive	30	8058	I52V; DEL1099	N118Di	P285A; R717*h	T438S; R504Kf,i; E563Di	A398Ei	T to C at -54 bp; A to T at -113 bp; T to C at -120 bp; C to T at -121 bp; A to G at -125 bp; A to T at -129 bp; G to A at -159 bp; T to C at -160 bp; G to A at -171 bp; C to T at -211 bp; T to A at -220 bp; G to A at -238 bp; C to T at -315 bp; G to A at -351 bp
			18-01558	MSSA	2018	human	wound infection	t012	BEN, CLI, CIP, LIN	0.5	<8	positive	30	5874	I52V	N118Di	P285A; R717*h	T438S; R504Kf,i; E563Di	A398Ei	T to C at -54 bp; A to T at -113 bp; T to C at -120 bp; C to T at -121 bp; A to G at -125 bp; A to T at -129 bp; G to A at -159 bp; T to C at -160 bp; G to A at -171 bp; C to T at -211 bp; T to A at -220 bp; G to A at -238 bp; C to T at -315 bp; G to A at -351 bp
			12-02033	MSSA	2012	human	screening	t021	BEN	0.25	n.d.	positive	30	1976	I52V	N118Di	P285A; R717*h	T438S; R504Kf,i; E563Di	A398Ei	T to C at -54 bp; A to T at -113 bp; T to C at -120 bp; C to T at -121 bp; A to G at -125 bp; A to T at -129 bp; G to A at -159 bp; T to C at -160 bp; G to A at -171 bp; C to T at -211 bp; T to A at -220 bp; G to A at -238 bp; C to T at -315 bp; G to A at -351 bp
			16-00921	MSSA	2016	human	bacteremia	t012	BEN	0.5	<8	positive	30	4481	I52V	N118Di; S694P	P285A; R717*h	T438S; R504Kf,i; E563Di	A398Ei	T to C at -54 bp; A to T at -113 bp; T to C at -120 bp; C to T at -121 bp; A to G at -125 bp; A to T at -129 bp; G to A at -159 bp; T to C at -160 bp; G to A at -171 bp; C to T at -211 bp; T to A at -220 bp; G to A at -238 bp; C to T at -315 bp; G to A at -351 bp
			18-00800	MRLM	2018	human	ulcus cruris	t037	BEN, OXA, CXI, OxaSu	4	8	positive	30	17786	I52V; E314*e	N118Di	P285A; R717*h	T438S; R504Kf,i; E563Di	A398Ei	T to C at -54 bp; A to T at -113 bp; T to C at -120 bp; C to T at -121 bp; A to G at -125 bp; A to T at -129 bp; G to A at -159 bp; T to C at -160 bp; G to A at -171 bp; C to T at -211 bp; T to A at -220 bp; G to A at -238 bp; C to T at -315 bp; G to A at -351 bp
			18-00339	MRLM	2018	human	pneumonia	t021	BEN, OXA, CIP, MOX, CXI, OxaSu	4	8	positive	30	17792	I52V; P346S	N118Di	P285A; G587S; A591D; H638Y; R717*h	T438S; R504Kf,i; E563Di; DEL1980	A398Ei	T to C at -54 bp; A to T at -113 bp; T to C at -120 bp; C to T at -121 bp; A to G at -125 bp; A to T at -129 bp; G to A at -159 bp; T to C at -160 bp; G to A at -171 bp; C to T at -211 bp; T to A at -220 bp; G to A at -238 bp; C to T at -315 bp; G to A at -351 bp
			19-00382	MRLM	2019	human	screening	t937	BEN, OXA, CXI, OxaSu	8	8	negative	not assigned	17897	I52V; L261*	N118Di; D480Ee; D662Ne; S664Te,f	P285A; T439Vb,e; D489Ee; T691Ae	T438S; R504Kf,i; K584Ne,f; D684Ne		T to C at -54 bp; C to A at -59 bp; A to T at -113 bp; T to C at -160 bp; C to T at -315 bp
			12-04127	MSSA	2012	human	screening	t2313	BEN	0.5	n.d.	positive	291	17852	I52V	N118Di; A255T; D480Ee; D662Ne; S664Te,f	P285A; T439Vb,e; D489Ee; T691Ae	T438S; R504Kf,i; K584Ne,f; D684Ne		T to C at -54 bp; C to A at -59 bp; A to T at -113 bp; T to C at -160 bp; C to T at -315 bp
			17-02733	MRLM	2017	human	screening	t2313	BEN, OXA, CXI, OxaSu	8	8	positive	291	17901	I52V; G618V	N118Di; D480Ee; D662Ne; S664Te,f	P285A; T439Vb,e; D489Ee; T691Ae	T438S; R504Kf,i; K584Ne,f; D684Ne		T to C at -54 bp; C to A at -59 bp; A to T at -113 bp; T to C at -160 bp; C to T at -315 bp
			16-00582	MRLM	2016	human	screening	t9864	BEN, OXA, CXI, OxaSu	4	8	positive	291	8088	I52V; E486Ke	N118Di; D480Ee; D662Ne; S664Te,f	P285A; T439Vb,e; D489Ee; T691Ae	T438S; R504Kf,i; K584Ne,f; D684Ne		T to C at -54 bp; C to A at -59 bp; A to T at -113 bp; T to C at -160 bp; C to T at -315 bp
			15-02736	MSSA	2015	human	unknown	t937	BEN	1	<8	positive	291	17847	I52V	N118Di; D480Ee; D662Ne; S664Te,f	P285A; T439Vb,e; D489Ee; T691Ae	T438S; R504Kf,i; G505V; K584Ne,f; D684Ne	S56R	T to C at -54 bp; C to A at -59 bp; A to T at -113 bp; T to C at -160 bp; C to T at -315 bp
			15-02719	MSSA	2015	human	otitis media	t937	BEN	1	<8	positive	291	17816	I52V	N118Di; D480Ee; D662Ne; S664Te,f	P285A; T439Vb,e; D489Ee; T691Ae	T438S; R504Kf,i; K584Ne,f; D684Ne		T to C at -54 bp; C to A at -59 bp; A to T at -113 bp; T to C at -160 bp; C to T at -315 bp
			17-02124	MRLM	2017	human	screening	t937	BEN, OXA, CXI, OxaSu	8	8	positive	291	17800	I52V; G290D; D402G	N118Di; D480Ee; D662Ne; S664Te,f	P285A; T439Vb,e; D489Ee; T691Ae	T438S; R504Kf,i; K584Ne,f; D684Ne		T to C at -54 bp; C to A at -59 bp; A to T at -113 bp; T to C at -160 bp; C to T at -315 bp
		CC398	16-01038	MRLM	2016	human	unknown	t1255	BEN, OXA, CXI, OxaSu	16	8	negative	398	7974	I52V; E584*	N118Di; F465L; D480Ee; D662Ne; S664Te,f	D270Ee; P285A; T439Vb,e; D489Ee; T691Ae	T438S; R504Kf,i; K584Ne,f; D684Ne		T to C at -72 bp; C to T at -265 bp; T to C at -371 bp
			16-03508	MSSA	2016	human	wound infection	t571	BEN, ERY, CLI	1	<8	positive	not assigned	17837	I52V	N118Di; F465L; D480Ee; D662Ne; S664Te,f	D270Ee; P285A; T439Vb,e; D489Ee; T691Ae	T438S; R504Kf,i; K584Ne,f; D684Ne		T to C at -72 bp; C to T at -265 bp; T to C at -371 bp
			08-02720	MSSA	2008	human	screening	t1255	BEN, GEN, ERY, TET, CIP, MOX	0.5	n.d.	positive	398	17793	I52V	N118Di; F465L; D480Ee; D662Ne; S664Te,f	D270Ee; P285A; T439Vb,e; D489Ee; T691Ae	T438S; R504Kf,i; K584Ne,f; D684Ne		T to C at -72 bp; C to T at -265 bp; T to C at -371 bp
			17-00899	MRLM	2017	human	screening	t571	BEN, OXA, CXI, OxaSu	8	8	positive	398	7976	I52V; DEL867	N118Di; F465L; D480Ee; D662Ne; S664Te,f	D270Ee; P285A; T439Vb,e; D489Ee; T691Ae	T438S; R504Kf,i; K584Ne,f; D684Ne		T to C at -72 bp; C to T at -265 bp; T to C at -371 bp
	CC291		16-03119	MRLM	2016	human	screening	t1451	BEN, OXA, ERY, CXI, OxaSu	8	8	negative	398	7981	I52V; Q4*	N118Di; F465L; D480Ee; D662Ne; S664Te,f	D270Ee; P285A; T439Vb,e; D489Ee; T691Ae	T438S; R504Kf,i; K584Ne,f; D684Ne	A413V	T to C at -72 bp; C to T at -265 bp; T to C at -371 bp
			16-00504	MRLM	2016	human	screening	t1451	BEN, OXA, ERY, CXI, OxaSu	4	8	negative	4420	7973	I52V; E108*	N118Di; F465L; D480Ee; D662Ne; S664Te,f	D270Ee; P285A; T439Vb,e; D489Ee; T691Ae	T438S; R504Kf,i; K584Ne,f; D684Ne		T to C at -72 bp; C to T at -265 bp; T to C at -371 bp
			16-02227	MSSA	2016	human	screening	t571	ERY	0.25	<8	negative	398	17875	I52V	N118Di; F465L; D480Ee; D662Ne; S664Te,f	D270Ee; P285A; T439Vb,e; D489Ee; T691Ae	T438S; R504Kf,i; K584Ne,f; D684Ne		T to C at -72 bp; C to T at -265 bp; T to C at -371 bp
			13-04683	MSSA	2013	human	unknown	t1451	BEN	0.5	n.d.	positive	398	17883	I52V	N118Di; F465L; D480Ee; D662Ne; S664Te,f	D270Ee; P285A; T439Vb,e; D489Ee; T691Ae	T438S; R504Kf,i; K584Ne,f; D684Ne		T to C at -72 bp; C to T at -265 bp; T to C at -371 bp
			18-02916	MRLM	2018	human	screening	t7254	BEN, OXA, ERY, CXI, OxaSu	8	8	negative	not assigned	15301	I52V; Y183*	N118Di; F465L; D480Ee; D662Ne; S664Te,f	D270Ee; P285A; T439Vb,e; D489Ee; T691Ae	T438S; R504Kf,i; K584Ne,f; D684Ne		T to C at -72 bp; C to T at -265 bp; T to C at -371 bp
			18-00576	MRLM	2018	human	screening	t10686	BEN, OXA, CXI, OxaSu	8	8	negative	398	17853	I52V; DEL697	N118Di; F465L; D480Ee; D662Ne; S664Te,f	D270Ee; P285A; T439Vb,e; D489Ee; T691Ae	T438S; R504Kf,i; K584Ne,f; D684Ne		T to C at -72 bp; C to T at -265 bp; T to C at -371 bp
			19-01096	MSSA	2019	human	screening	t6606	ERY	0.5	<8	negative	1570	17815	I52V	N118Di; F465L; D480Ee; D662Ne; S664Te,f	D270Ee; P285A; T439Vb,e; D489Ee; T691Ae	T438S; R504Kf,i; K584Ne,f; D684Ne		T to C at -72 bp; C to T at -265 bp; T to C at -371 bp
	CC398		16-00450	MSSA	2016	human	abscess	t571	ERY	0.5	<8	negative	398	17892	I52V	N118Di; F465L; D480Ee; D662Ne; S664Te,f	D270Ee; P285A; T439Vb,e; D489Ee; T691Ae	T438S; R504Kf,i; K584Ne,f; D684Ne		T to C at -72 bp; C to T at -265 bp; T to C at -371 bp
			17-01330	MRLM	2017	human	screening	t1451	BEN, OXA, ERY, CXI, OxaSu	16	8	negative	398	8101	I52V; DEL1665	N118Di; F465L; D480Ee; D662Ne; S664Te,f	D270Ee; P285A; T439Vb,e; D489Ee; T691Ae	T438S; R504Kf,i; K584Ne,f; D684Ne		T to C at -72 bp; C to T at -265 bp; T to C at -371 bp
			17-03228	MSSA	2017	human	unknown	t1451	ERY, DAP	0.25	<8	negative	398	17880	I52V	N118Di; F465L; D480Ee; D662Ne; S664Te,f	D270Ee; P285A; T439Vb,e; D489Ee; T691Ae	T438S; R504Kf,i; K584Ne,f; D684Ne		T to C at -72 bp; C to T at -265 bp; T to C at -371 bp
			16-00452	MSSA	2016	human	screening	t1451	ERY	0.25	<8	negative	398	17801	I52V	N118Di; F465L; D480Ee; D662Ne; S664Te,f	D270Ee; P285A; T439Vb,e; D489Ee; T691Ae	T438S; R504Kf,i; K584Ne,f; D684Ne		T to C at -72 bp; C to T at -265 bp; T to C at -371 bp
			19-00067	MRLM	2019	human	screening	t6606	BEN, OXA, CXI, OxaSu	8	8	negative	398	15305	I52V; INS1062	N118Di; F465L; D480Ee; D662Ne; S664Te,f	D270Ee; P285A; T439Vb,e; D489Ee; T691Ae	T438S; R504Kf,i; K584Ne,f; D684Ne		T to C at -72 bp; C to T at -265 bp; T to C at -371 bp
			19-00046	MRLM	2019	human	screening	t6606	BEN, OXA, CXI, OxaSu	8	8	negative	398	15305	I52V; INS1062	N118Di; F465L; D480Ee; D662Ne; S664Te,f	D270Ee; P285A; T439Vb,e; D489Ee; T691Ae	T438S; R504Kf,i; K584Ne,f; D684Ne		T to C at -72 bp; C to T at -265 bp; T to C at -371 bp
			17-02131	MRLM	2017	human	screening	t571	BEN, OXA, ERY, CXI, OxaSu	8	8	positive	398	17820	I52V; DEL1247	N118Di; F465L; D480Ee; D662Ne; S664Te,f	D270Ee; P285A; T439Vb,e; D489Ee; T691Ae	T438S; R504Kf,i; K584Ne,f; D684Ne		T to C at -72 bp; C to T at -265 bp; T to C at -371 bp
			19-00048	MRLM	2019	human	screening	t571	BEN, OXA, ERY, CXI, OxaSu	4	8	positive	398	15310	I52V	N118Di; F465L; D480Ee; D662Ne; S664Te,f	D270Ee; P285A; T439Vb,e; D489Ee; T691Ae	T438S; R504Kf,i; K584Ne,f; D684Ne		T to C at -72 bp; C to T at -265 bp; T to C at -371 bp
			18-02333	MRLM	2018	human	screening	t18280	BEN, OXA, ERY, CXI, OxaSu	16	8	positive	398	17848	I52V; A521E	N118Di; F465L; D480Ee; D662Ne; S664Te,f	D270Ee; P285A; T439Vb,e; D489Ee; T691Ae	T438S; R504Kf,i; K584Ne,f; D684Ne		T to C at -72 bp; C to T at -265 bp; T to C at -371 bp
			17-01071	MSSA	2017	human	unknown	t1451	ERY, DAP	0.25	<8	negative	398	17806	I52V	N118Di; F465L; D480Ee; D662Ne; S664Te,f	D270Ee; P285A; T439Vb,e; D489Ee; T691Ae	T438S; R504Kf,i; K584Ne,f; D684Ne		T to C at -72 bp; C to T at -265 bp; T to C at -371 bp
			13-02338	MSSA	2013	human	unknown	t1451	ERY, DAP	0.25	n.d.	negative	398	2452	I52V	N118Di; F465L; D480Ee; D662Ne; S664Te,f	D270Ee; P285A; T439Vb,e; D489Ee; T691Ae	T438S; R504Kf,i; K584Ne,f; D684Ne		T to C at -72 bp; C to T at -265 bp; T to C at -371 bp
			17-01568-2	MRLM	2017	human	screening	t1451	BEN, OXA, ERY, CXI, OxaSu	8	8	negative	398	17814	I52V; G620V	N118Di; F465L; D480Ee; D662Ne; S664Te,f	D270Ee; P285A; T439Vb,e; D489Ee; T691Ae	T438S; R504Kf,i; K584Ne,f; D684Ne		T to C at -72 bp; C to T at -265 bp; T to C at -371 bp
			19-00271	MRLM	2019	human	screening	t1451	BEN, OXA, ERY, CXI, OxaSu	8	8	positive	398	17900	I52V; INS959	N118Di; F465L; D480Ee; D662Ne; S664Te,f	L178I; D270Ee; P285A; T439Vb,e; D489Ee; T691Ae	T438S; R504Kf,i; K584Ne,f; D684Ne		T to C at -72 bp; C to T at -265 bp; T to C at -371 bp
			18-01695	MSSA	2018	human	wound infection	t1451	BEN, ERY, TET	0.25	<8	negative	398	17886	I52V	N118Di; F465L; D480Ee; D662Ne; S664Te,f; H692R	D270Ee; P285A; T439Vb,e; D489Ee; T691Ae	T438S; R504Kf,i; K584Ne,f; D684Ne		T to C at -72 bp; C to T at -265 bp; T to C at -371 bp
			15-03439	MRLM	2015	human	abscess	t1451	BEN, OXA, ERY, TET, CXI, OxaSu	8	8	negative	398	8098	I52V; DEL754	N118Di; F465L; D480Ee; D662Ne; S664Te,f; H692R	D270Ee; P285A; T439Vb,e; D489Ee; T691Ae	T438S; R504Kf,i; K584Ne,f; D684Ne		T to C at -72 bp; C to T at -265 bp; T to C at -371 bp
			15-02754	MRLM	2015	human	screening	t645	BEN, OXA, ERY, CXI, OxaSu	4	8	positive	2575	7980	I52V; DEL1358; D561Ei	N118Di	P285A; T439Vb,e	K160N; T438S; F649I	K394E	4
			12-03488	MSSA	2012	human	abscess	t1151	susceptible	0.5	<4	negative	59	8061	I52V; I456Vi; D561Ei	N118Di; A255T; D662Ne; S664Te,f	P285A; T439Vb,e	D82E; A330Si; T438S	A35G	T to C at -54 bp; T to C at -160 bp; T to A at -220 bp; C to T at -315 bp
			12-03487	MRLM	2012	human	abscess	t1151	BEN, OXA, CXI, OxaSu	4	8	negative	59	8061	I52V; H442Q; I456Vi; D561Ei	N118Di; A255T; D662Ne; S664Te,f	P285A; T439Vb,e	D82E; A330Si; T438S	A35G	T to C at -54 bp; T to C at -160 bp; T to A at -220 bp; C to T at -315 bp
			18-02151	MSSA	2018	human	screening	t216	susceptible	0.5	<8	negative	59	17882	I52V; I456Vi; D561Ei	N118Di; A255T; D662Ne; S664Te,f	P285A; T439Vb,e	A330Si; T438S	A35G	T to C at -54 bp; C to T at -124 bp; G to A at - 134 bp; T to C at -160 bp; T to A at -220 bp; C to T at -315 bp
			18-01281	MSSA	2018	human	screening	t216	BEN	0.25	<8	positive	59	17874	I52V; I456Vi; D561Ei	N118Di; A255T; D662Ne; S664Te,f	P285A; T439Vb,e	A330Si; T438S	A35G	T to C at -54 bp; C to T at -124 bp; G to A at - 134 bp; T to C at -160 bp; T to A at -220 bp; C to T at -315 bp
			14-03190	MSSA	2014	human	screening	t216	BEN	1	<8	positive	not assigned	17862	I52V; I456Vi; D561Ei	N118Di; A255T; D662Ne; S664Te,f	P285A; T439Vb,e	R123D; A330Si; T438S	A35G	T to C at -54 bp; C to T at -124 bp; G to A at - 134 bp; T to C at -160 bp; T to A at -220 bp; C to T at -315 bp
			09-00392	MSSA	2009	human	toxic shock syndrome	t216	BEN	0.5	n.d.	positive	not assigned	17855	I52V; I456Vi; D561Ei	N118Di; A255T; D662Ne; S664Te,f	P285A; T439Vb,e	A330Si; T438S	A35G	T to C at -54 bp; C to T at -124 bp; G to A at - 134 bp; T to C at -160 bp; T to A at -220 bp; C to T at -315 bp
			18-01509	MRLM	2018	human	screening	t216	BEN, OXA, CXI, OxaSu	8	8	negative	not assigned	17838	I52V; I456Vi; D497Y; D561Ei	N118Di; A255T; D662Ne; S664Te,f	P285A; T439Vb,e	A330Si; T438S	A35G	T to C at -54 bp; C to T at -124 bp; G to A at - 134 bp; T to C at -160 bp; T to A at -220 bp; C to T at -315 bp
			18-01196	MRLM	2018	human	screening	t216	BEN, OXA, CXI, OxaSu	4	8	positive	59	17887	I52V; I456Vi; D561Ei; E474*	N118Di; A255T; D662Ne; S664Te,f	P285A; V385I; T439Vb,e	A330Si; T438S	A35G	T to C at -54 bp; C to T at -124 bp; G to A at - 134 bp; T to C at -160 bp; T to A at -220 bp; C to T at -315 bp
			17-00377	MRLM	2017	human	screening	t216	BEN, OXA, CXI, OxaSu	4	8	negative	4421	8100	I52V; Q258*; I456Vi; D561Ei	N118Di; A255T; D662Ne; S664Te,f	P285A; T439Vb,e	A330Si; T438S	A35G	T to C at -54 bp; C to T at -124 bp; G to A at - 134 bp; T to C at -160 bp; T to A at -220 bp; C to T at -315 bp
			11-00871	MRLM	2011	human	joint infection	t216	BEN, OXA, CXI, OxaSu	4	8	positive	59	8085	I52V; I456Vi; D561Ei; DEL1854	N118Di; A255T; N502D; D662Ne; S664T	P285A; T439Vb,e	A330Si; T438S	A35G	T to C at -54 bp; C to T at -124 bp; G to A at - 134 bp; T to C at -160 bp; T to A at -220 bp; C to T at -315 bp
	CC22	CC22	17-01470	MRLM	2017	human	screening	t6397	BEN, OXA, CXI, OxaSu	8	8	positive	22	17850	I52V; DEL1294	N118D; S629Te,f; S664Te,f	P285A; T439Vb,e; T691Ae	A330V; T438S; R504Kf,i; K548Ne,f	D98Ee,f	T to C at -54 bp; C to A at -62 bp; A to T at -113 bp; T to C at -120 bp; C to T at -121 bp; A to G at -125 bp; A to T at -129 bp; T to A at -220 bp; G to A at -238 bp; G to A at -298 bp; C to T at -315 bp; G to A at -407 bp
			17-03337	MSSA	2017	human	screening	t223	BEN	1	<8	positive	22	17787	I52V	N118D; S629Te,f; S664Te,f	P285A; T439Vb,e; T584S; T691Ae	T438S; R504Kf,i; K584Ne,f	D98Ee,f	T to C at -54 bp; C to A at -62 bp; A to T at -113 bp; T to C at -120 bp; C to T at -121 bp; A to G at -125 bp; A to T at -129 bp; T to A at -220 bp; G to A at -238 bp; G to A at -298 bp; C to T at -315 bp; G to A at -407 bp
			17-02565	MRLM	2017	human	screening	t309	BEN, OXA, CXI, OxaSu	8	8	positive	22	17779	I52V; DEL754	N118D; S629Te,f; S664Te,f	P285A; T439Vb,e; T691Ae	T438S; R504Kf,i; K584Ne,f	D98Ee,f	T to C at -54 bp; C to A at -62 bp; A to T at -113 bp; T to C at -120 bp; C to T at -121 bp; A to G at -125 bp; A to T at -129 bp; T to A at -220 bp; G to A at -238 bp; G to A at -298 bp; C to T at -315 bp; G to A at -407 bp
			13-02843	MRLM	2013	human	screening	t223	BEN, OXA, CXI, OxaSu	4	8	positive	4418	8079	I52V; I440S; P453L	N118D; S629Te,f; S664Te,f	P285A; T439Vb,e; T691Ae	T438S; R504Kf,i; K584Ne,f	D98Ee,f	T to C at -54 bp; C to A at -62 bp; A to T at -113 bp; T to C at -120 bp; C to T at -121 bp; A to G at -125 bp; A to T at -129 bp; T to A at -220 bp; G to A at -238 bp; G to A at -298 bp; C to T at -315 bp; G to A at -407 bp
			18-01036	MRLM	2018	human	screening	t1317	BEN, OXA, CXI, OxaSu	4	8	positive	22	17872	I52V; DEL1753	N118D; S629Te,f; S664Te,f	P285A; T439Vb,e; T691Ae	T438S; R504Kf,i; K584Ne,f; T664P	D98Ee,f	T to C at -54 bp; C to A at -62 bp; A to T at -113 bp; T to C at -120 bp; C to T at -121 bp; A to G at -125 bp; A to T at -129 bp; T to A at -220 bp; G to A at -238 bp; G to A at -298 bp; C to T at -315 bp; G to A at -407 bp
			17-02122	MSSA	2017	human	screening	t223	BEN	1	<8	positive	22	17904	I52V	N118D; S629Te,f; S664Te,f	P285A; T439Vb,e; T691Ae	T438S; R504Kf,i; K584Ne,f; T664P	D98Ee,f	T to C at -54 bp; C to A at -62 bp; A to T at -113 bp; T to C at -120 bp; C to T at -121 bp; A to G at -125 bp; A to T at -129 bp; T to A at -220 bp; G to A at -238 bp; G to A at -298 bp; C to T at -315 bp; G to A at -407 bp
			16-01145	MRLM	2016	human	screening	t223	BEN, OXA, CXI, OxaSu	4	8	positive	22	8099	I52V; DEL1471	N118D; S629Te,f; S664Te,f	P285A; T439Vb,e; T691Ae	T438S; R504Kf,i; K584Ne,f; T664P	D98Ee,f	T to C at -54 bp; C to A at -62 bp; A to T at -113 bp; T to C at -120 bp; C to T at -121 bp; A to G at -125 bp; A to T at -129 bp; T to A at -220 bp; G to A at -238 bp; G to A at -298 bp; C to T at -315 bp; G to A at -407 bp
			15-01585	MSSA	2015	human	screening	t005	susceptible	0.5	<8	negative	4406	8204	I52V	N118D; S629Te,f; S664Te,f	P285A; T439Vb,e; T691Ae	T438S; R504Kf,i; K584Ne,f	D98Ee,f	T to C at -54 bp; C to A at -62 bp; A to T at -113 bp; T to C at -120 bp; C to T at -121 bp; A to G at -125 bp; A to T at -129 bp; T to A at -220 bp; G to A at -238 bp; G to A at -298 bp; C to T at -315 bp; G to A at -407 bp
			11-03477-1	MSSA	2011	human	screening	t005	susceptible	0.5	n.d.	negative	22	8188	I52V	N118D; S629Te,f; S664Te,f	P285A; T439Vb,e; T691Ae	T438S; R504Kf,i; K584Ne,f	D98Ee,f	T to C at -54 bp; C to A at -62 bp; A to T at -113 bp; T to C at -120 bp; C to T at -121 bp; A to G at -125 bp; A to T at -129 bp; T to A at -220 bp; G to A at -238 bp; G to A at -298 bp; C to T at -315 bp; G to A at -407 bp
			17-00780	MRLM	2017	human	screening	t223	OXA, CXI, OxaSu	4	8	negative	4406	17861	I52V; INS1203	N118D; S629Te,f; S664Te,f	P285A; T439Vb,e; T691Ae	T438S; R504Kf,i; K584Ne,f	D98Ee,f	T to C at -54 bp; C to A at -62 bp; A to T at -113 bp; T to C at -120 bp; C to T at -121 bp; A to G at -125 bp; A to T at -129 bp; T to A at -220 bp; G to A at -238 bp; G to A at -298 bp; C to T at -315 bp; G to A at -407 bp
			16-01895	MRLM	2016	human	screening	t005	BEN, OXA, CXI, OxaSu	4	8	negative	22	7984	I52V; DEL697; E428G	N118D; S629Te,f; S664Te,f	P285A; T439Vb,e; T691Ae	T438S; R504Kf,i; K584Ne,f	D98Ee,f	T to C at -54 bp; C to A at -62 bp; A to T at -113 bp; T to C at -120 bp; C to T at -121 bp; A to G at -125 bp; A to T at -129 bp; T to A at -220 bp; G to A at -238 bp; G to A at -298 bp; C to T at -315 bp; G to A at -407 bp
			18-01115	MRLM	2018	human	screening	t17955	BEN, OXA, CXI, OxaSu	4	8	positive	4155	17863	I52V; G493D	N118D; S629Te,f; S664Te,f	P285A; T439Vb,e; T691Ae	T438S; R504Kf,i; K584Ne,f	D98Ee,f	T to C at -54 bp; C to A at -62 bp; A to T at -113 bp; T to C at -120 bp; C to T at -121 bp; A to G at -125 bp; A to T at -129 bp; T to A at -220 bp; G to A at -238 bp; G to A at -298 bp; C to T at -315 bp; G to A at -407 bp
			17-01998-1	MRLM	2017	human	screening	t005	BEN, OXA, CXI, OxaSu	8	8	negative	22	17803	I52V; DEL1483	N118D; S629Te,f; S664Te,f; S743L	P285A; T439Vb,e; T691Ae	T438S; R504Kf,i; K584Ne,f	D98Ee,f	T to C at -54 bp; C to A at -62 bp; A to T at -113 bp; T to C at -120 bp; C to T at -121 bp; A to G at -125 bp; A to T at -129 bp; T to A at -220 bp; G to A at -238 bp; G to A at -298 bp; C to T at -315 bp; G to A at -407 bp
			16-01876	MRLM	2016	human	bacteremia	t709	BEN, OXA, TEI, CXI, OxaSu	4	8	positive	22	8092	DEL111	N118D; S629Te,f; S664Te,f	G166R; P285A; T439Vb,e; T691Ae	T438S; R504Kf,i; K584Ne,f	D98Ee,f	T to C at -54 bp; C to A at -62 bp; A to T at -113 bp; T to C at -120 bp; C to T at -121 bp; A to G at -125 bp; A to T at -129 bp; T to A at -220 bp; G to A at -238 bp; G to A at -298 bp; C to T at -315 bp; G to A at -407 bp
			10-01482	MSSA	2010	human	fasciitis	t005	susceptible	0.25	n.d.	negative	22	8186	I52V	N118D; S629Te,f; S664Te,f	P285A; T439Vb,e; T691Ae	T438S; R504Kf,i; K584Ne,f	D98Ee,f	T to C at -54 bp; C to A at -62 bp; A to T at -113 bp; T to C at -120 bp; C to T at -121 bp; A to G at -125 bp; A to T at -129 bp; T to A at -220 bp; G to A at -238 bp; G to A at -298 bp; C to T at -315 bp; G to A at -407 bp
			10-00598	MSSA	2010	human	exfoliative dermatitis	t005	susceptible	0.25	n.d.	negative	22	8190	I52V	N118D; I472M; S629Te,f; S664Te,f	P285A; T439Vb,e; T691Ae	T438S; R504Kf,i; K584Ne,f	D98Ee,f	T to C at -54 bp; C to A at -62 bp; A to T at -113 bp; T to C at -120 bp; C to T at -121 bp; A to G at -125 bp; A to T at -129 bp; T to A at -220 bp; G to A at -238 bp; G to A at -298 bp; C to T at -315 bp; G to A at -407 bp
			17-01738	MSSA	2017	human	unknown	t223	susceptible	0.5	<8	negative	22	17781	I52V	N118D; S629Te,f; S664Te,f	P285A; T439Vb,e; T691Ae	T438S; R504Kf,i; K584Ne,f	D98Ee,f	T to C at -54 bp; C to A at -62 bp; A to T at -113 bp; T to C at -120 bp; C to T at -121 bp; A to G at -125 bp; A to T at -129 bp; T to A at -220 bp; G to A at -238 bp; G to A at -298 bp; C to T at -315 bp; G to A at -407 bp
			18-00918	MRLM	2018	human	screening	t309	BEN, OXA, CXI, OxaSu	8	8	negative	22	17866	I52V; Q258*e	N118D; S629Te,f; S664Te,f	P285A; T439Vb,e; T691Ae	T438S; R504Kf,i; K584Ne,f	D98Ee,f	T to C at -54 bp; C to A at -62 bp; A to T at -113 bp; T to C at -120 bp; C to T at -121 bp; A to G at -125 bp; A to T at -129 bp; T to A at -220 bp; G to A at -238 bp; G to A at -298 bp; C to T at -315 bp; G to A at -407 bp
			17-02392	MSSA	2017	human	screening	t016	BEN	0.5	<8	positive	22	17899	I52V	N118D; S629Te,f; S664Te,f	P285A; T439Vb,e; T691Ae	T438S; R504Kf,i; K584Ne,f	D98Ee,f	T to C at -54 bp; C to A at -62 bp; A to T at -113 bp; T to C at -120 bp; C to T at -121 bp; A to G at -125 bp; A to T at -129 bp; T to A at -220 bp; G to A at -238 bp; G to A at -298 bp; C to T at -315 bp; G to A at -407 bp
			17-01278	MSSA	2017	human	pneumonia	t223	susceptible	0.5	<8	negative	not assigned	17894	I52V	N118D; S629Te,f; S664Te,f	P285A; T439Vb,e; T691Ae	T438S; R504Kf,i; K584Ne,f	D98Ee,f	T to C at -54 bp; C to A at -62 bp; A to T at -113 bp; T to C at -120 bp; C to T at -121 bp; A to G at -125 bp; A to T at -129 bp; T to A at -220 bp; G to A at -238 bp; G to A at -298 bp; C to T at -315 bp; G to A at -407 bp
			14-00542	MSSA	2014	human	unknown	t309	BEN	1	<8	positive	22	1452	I52V	N118D; S629Te,f; S664Te,f	P285A; T439Vb,e; T691Ae	T438S; R504Kf,i; K584Ne,f	D98Ee,f	T to C at -54 bp; C to A at -62 bp; A to T at -113 bp; T to C at -120 bp; C to T at -121 bp; A to G at -125 bp; A to T at -129 bp; T to A at -220 bp; G to A at -238 bp; G to A at -298 bp; C to T at -315 bp; G to A at -407 bp
			16-03928	MRLM	2016	human	wound infection	t4377	BEN, OXA, CIP, CXI, OxaSu	4	16	positive	22	8078	I52V; DEL452	INS28 ; N118D; S629Te,f; S664Te,f	P285A; T439Vb,e; T691A; N708D	T438S; R504Kf,i; K584Ne,f	D98Ee,f	T to C at -54 bp; C to A at -62 bp; A to T at -113 bp; T to C at -120 bp; C to T at -121 bp; A to G at -125 bp; A to T at -129 bp; T to A at -220 bp; G to A at -238 bp; G to A at -298 bp; C to T at -315 bp; G to A at -407 bp
			17-00964	MRLM	2017	human	screening	t005	BEN, OXA, CXI, OxaSu	8	16	positive	737	17841	I52V; INS100	N118D; S629Te,f; S664Te,f	P285A; T439Vb,e; T691Ae	T438S; R504Kf,i; K584Ne,f; G628E	D98Ee,f	T to C at -54 bp; C to A at -62 bp; A to T at -113 bp; T to C at -120 bp; C to T at -121 bp; A to G at -125 bp; A to T at -129 bp; T to A at -220 bp; G to A at -238 bp; G to A at -298 bp; C to T at -315 bp; G to A at -407 bp
			13-02893	MRLM	2013	human	screening	t005	BEN, OXA, CXI, OxaSu	4	8	positive	737	8086	I52V; DEL998	N118D; S629Te,f; S664Te,f	P285A; V281L; T439Vb,e; T691Ae	T438S; R504Kf,i; K584Ne,f	D98Ee,f	T to C at -54 bp; C to A at -62 bp; A to T at -113 bp; T to C at -120 bp; C to T at -121 bp; A to G at -125 bp; A to T at -129 bp; T to A at -220 bp; G to A at -238 bp; G to A at -298 bp; C to T at -315 bp; G to A at -407 bp
			19-00141	MSSA	2019	human	unknown	t005	BEN	1	<8	positive	737	14991	I52V	N118D; S629Te,f; S664Te,f	P285A; T439Vb,e; T691Ae	T438S; R504Kf,i; K584Ne,f	D98Ee,f	T to C at -54 bp; C to A at -62 bp; A to T at -113 bp; T to C at -120 bp; C to T at -121 bp; A to G at -125 bp; A to T at -129 bp; T to A at -220 bp; G to A at -238 bp; G to A at -298 bp; C to T at -315 bp; G to A at -407 bp
			16-03359	MRLM	2016	human	screening	t005	BEN, OXA, CXI, OxaSu	8	8	positive	737	7971	I52V; W98*	N118D; S629Te,f; S664Te,f	P285A; T439Vb,e; T691Ae	T438S; R504Kf,i; K584Ne,f	D98Ee,f	T to C at -54 bp; C to A at -62 bp; A to T at -113 bp; T to C at -120 bp; C to T at -121 bp; A to G at -125 bp; A to T at -129 bp; T to A at -220 bp; G to A at -238 bp; G to A at -298 bp; C to T at -315 bp; G to A at -407 bp
			15-00402-1	MRLM	2015	human	screening	t223	BEN, OXA, CXI, OxaSu	4	8	positive	4404	8062	I52V; E334*f	N118D; S629Te,f; S664Te,f	P285A; T439Vb,e; T691Ae	T438S; R504Kf,i; K584Ne,f	D98Ee,f	T to C at -54 bp; C to A at -62 bp; A to T at -113 bp; T to C at -120 bp; C to T at -121 bp; A to G at -125 bp; A to T at -129 bp; T to A at -220 bp; G to A at -238 bp; G to A at -298 bp; C to T at -315 bp; G to A at -407 bp
			12-03287	MSSA	2012	human	pneumonia	t709	BEN	1	n.d.	positive	22	17857	I52V	N118D; S629Te,f; S664Te,f	P285A; T439Vb,e; T691Ae	T438S; R504Kf,i; K584Ne,f	D98Ee,f	T to C at -54 bp; C to A at -62 bp; A to T at -113 bp; T to C at -120 bp; C to T at -121 bp; A to G at -125 bp; A to T at -129 bp; T to A at -220 bp; G to A at -238 bp; G to A at -298 bp; C to T at -315 bp; G to A at -407 bp
			17-02253	MSSA	2017	human	wound infection	t309	BEN, DAP	0.25	<8	positive	22	14940	I52V	N118D; S629Te,f; S664Te,f	P285A; T439Vb,e; T691Ae	T438S; R504Kf,i; K584Ne,f	D98Ee,f	T to C at -54 bp; C to A at -62 bp; A to T at -113 bp; T to C at -120 bp; C to T at -121 bp; A to G at -125 bp; A to T at -129 bp; T to A at -220 bp; G to A at -238 bp; G to A at -298 bp; C to T at -315 bp; G to A at -407 bp
			18-02412	MRLM	2018	human	unknown	t005	BEN, OXA, CXI, OxaSu	4	8	positive	not assigned	17794	I52V; G493C	N59Y; N118D; S629Te,f; S664Te,f	P285A; T439Vb,e; T691Ae	T438S; R504Kf,i; K584Ne,f	D98Ee,f	T to C at -54 bp; C to A at -62 bp; A to T at -113 bp; T to C at -120 bp; C to T at -121 bp; A to G at -125 bp; A to T at -129 bp; T to A at -220 bp; G to A at -238 bp; G to A at -298 bp; C to T at -315 bp; G to A at -407 bp
			17-00215	MRLM	2017	human	wound infection	t016	BEN, OXA, CXI, OxaSu	8	8	positive	22	17783	I52V; INS1374	N118D; S629Te,f; S664Te,f	P285A; T439Vb,e; T691Ae	T438S; R504Kf,i; K584Ne,f	D98Ee,f	T to C at -54 bp; C to A at -62 bp; A to T at -113 bp; T to C at -120 bp; C to T at -121 bp; A to G at -125 bp; A to T at -129 bp; T to A at -220 bp; G to A at -238 bp; G to A at -298 bp; C to T at -315 bp; G to A at -407 bp
			11-02769	MRLM	2011	human	screening	t1437	BEN, OXA, TET, CIP, MOX, CXI, OxaSu	256	8	positive	22	7989	I52V; DEL1862	N118D; S629Te,f; S664Te,f	P285A; T439Vb,e; T691Ae	T438S; R504Kf,i; K584Ne,f	D98Ee,f	T to C at -54 bp; C to A at -62 bp; A to T at -113 bp; T to C at -120 bp; C to T at -121 bp; A to G at -125 bp; A to T at -129 bp; T to A at -220 bp; G to A at -238 bp; G to A at -298 bp; C to T at -315 bp; G to A at -407 bp
			17-02446	MSSA	2017	human	unknown	t608	BEN, CIP, MOX, DAP	0.5	<8	positive	22	14941	I52V	N118D; S629Te,f; S664Te,f	P285A; T439Vb,e; T691Ae	T438S; R504Kf,i; K584Ne,f	D98Ee,f	T to C at -54 bp; C to A at -62 bp; A to T at -113 bp; T to C at -120 bp; C to T at -121 bp; A to G at -125 bp; A to T at -129 bp; T to A at -220 bp; G to A at -238 bp; G to A at -298 bp; C to T at -315 bp; G to A at -407 bp
			17-01928	MSSA	2017	human	wound infection	t608	BEN, CIP, MOX, DAP	0.5	<8	positive	22	14935	I52V	N118D; S629Te,f; S664Te,f	P285A; T439Vb,e; T691Ae	T438S; R504Kf,i; K584Ne,f	D98Ee,f	T to C at -54 bp; C to A at -62 bp; A to T at -113 bp; T to C at -120 bp; C to T at -121 bp; A to G at -125 bp; A to T at -129 bp; T to A at -220 bp; G to A at -238 bp; G to A at -298 bp; C to T at -315 bp; G to A at -407 bp
			14-00423	MSSA	2014	human	decubitus	t541	BEN, CIP, MOX, DAP	0.5	<8	positive	22	1521	I52V	N118D; S629Te,f; S664Te,f	P285A; T439Vb,e; T691Ae	T438S; R504Kf,i; K584Ne,f	D98Ee,f	T to C at -54 bp; C to A at -62 bp; A to T at -113 bp; T to C at -120 bp; C to T at -121 bp; A to G at -125 bp; A to T at -129 bp; T to A at -220 bp; G to A at -238 bp; G to A at -298 bp; C to T at -315 bp; G to A at -407 bp
			19-00162	MRLM	2019	human	pneumonia	t608	BEN, OXA, CIP, MOX, CXI, OxaSu	8	8	positive	22	17778	I52V; E334*	N118D; S629Te,f; S664Te,f	P285A; T439Vb,e; T691Ae	T438S; R504Kf,i; K584Ne,f	D98Ee,f	T to C at -54 bp; C to A at -62 bp; A to T at -113 bp; T to C at -120 bp; C to T at -121 bp; A to G at -125 bp; A to T at -129 bp; T to A at -220 bp; G to A at -238 bp; G to A at -298 bp; C to T at -315 bp; G to A at -407 bp
			18-02729	MRLM	2018	human	unknown	t541	BEN, OXA, CIP, MOX, CXI, OxaSu	4	8	positive	22	17804	I52V; L24*	N118D; S629Te,f; S664Te,f	P285A; T439Vb,e; T691Ae	T438S; R504Kf,i; K584Ne,f	D98Ee,f	T to C at -54 bp; C to A at -62 bp; A to T at -113 bp; T to C at -120 bp; C to T at -121 bp; A to G at -125 bp; A to T at -129 bp; T to A at -220 bp; G to A at -238 bp; G to A at -298 bp; C to T at -315 bp; G to A at -407 bp
			12-02470	MRLM	2012	human	wound infection	t608	BEN, OXA, CIP, MOX, CXI, OxaSu	32	8	positive	22	8067	I52V; H621Y	N118D; S629Te,f; S664Te,f	P285A; T439Vb,e; T691Ae	T438S; R504Kf,i; K584Ne,f	D98Ee,f	T to C at -54 bp; C to A at -62 bp; A to T at -113 bp; T to C at -120 bp; C to T at -121 bp; A to G at -125 bp; A to T at -129 bp; T to A at -220 bp; G to A at -238 bp; G to A at -298 bp; C to T at -315 bp; G to A at -407 bp
			12-01839	MRLM	2012	human	bacteremia	t608	BEN, OXA, CIP, MOX, CXI, OxaSu	128	8	positive	22	371	I52V; INS243	N118D; S629Te,f; S664Te,f	P285A; T439Vb,e; T691Ae	T438S; R504Kf,i; K584Ne,f	D98Ee,f	T to C at -54 bp; C to A at -62 bp; A to T at -113 bp; T to C at -120 bp; C to T at -121 bp; A to G at -125 bp; A to T at -129 bp; T to A at -220 bp; G to A at -238 bp; G to A at -298 bp; C to T at -315 bp; G to A at -407 bp
			16-03166	MSSA	2016	human	bacteremia	t608	BEN, GEN, CIP, MOX	0.25	<8	positive	22	4569	I52V	N118D; S629Te,f; S664Te,f	P285A; T439Vb,e; T691Ae	T438S; R504Kf,i; K584Ne,f	D98Ee,f	T to C at -54 bp; C to A at -62 bp; A to T at -113 bp; T to C at -120 bp; C to T at -121 bp; A to G at -125 bp; A to T at -129 bp; T to A at -220 bp; G to A at -238 bp; G to A at -298 bp; C to T at -315 bp; G to A at -407 bp
			14-00424	MSSA	2014	human	unknown	t608	BEN, ERY, CLI, CIP, MOX, DAP	0.5	<8	positive	22	1488	I52V	N118D; S629Te,f; S664Te,f	P285A; T439Vb,e; T691Ae	T438S; R504Kf,i; K584Ne,f	D98Ee,f	T to C at -54 bp; C to A at -62 bp; A to T at -113 bp; T to C at -120 bp; C to T at -121 bp; A to G at -125 bp; A to T at -129 bp; T to A at -220 bp; G to A at -238 bp; G to A at -298 bp; C to T at -315 bp; G to A at -407 bp
			19-00758	MRLM	2019	human	screening	t608	BEN, OXA, CIP, MOX, CXI, OxaSu	4	8	positive	22	17830	I52V; C152*	N118D; S629Te,f; S664Te,f	P285A; T439Vb,e; T691Ae	T438S; R504Kf,i; K584Ne,f	D98Ee,f	T to C at -54 bp; C to A at -62 bp; A to T at -113 bp; T to C at -120 bp; C to T at -121 bp; A to G at -125 bp; A to T at -129 bp; T to A at -220 bp; G to A at -238 bp; G to A at -298 bp; C to T at -315 bp; G to A at -407 bp
			18-01500	MRLM	2018	human	bacteremia	t608	BEN, OXA, CIP, MOX, CXI, OxaSu	8	8	positive	22	17834	I52V; DEL754	N118D; S629Te,f; S664Te,f	P285A; T439Vb,e; T691Ae	T438S; R504Kf,i; K584Ne,f	D98Ee,f	T to C at -54 bp; C to A at -62 bp; A to T at -113 bp; T to C at -120 bp; C to T at -121 bp; A to G at -125 bp; A to T at -129 bp; T to A at -220 bp; G to A at -238 bp; G to A at -298 bp; C to T at -315 bp; G to A at -407 bp
			16-01130	MSSA	2016	human	bacteremia	t608	BEN, CIP, MOX, DAP	0.25	<8	positive	22	4488	I52V	N118D; S629Te,f; S664Te,f	P285A; T439Vb,e; T691Ae	T438S; R504Kf,i; K584Ne,f	D98Ee,f	T to C at -54 bp; C to A at -62 bp; A to T at -113 bp; T to C at -120 bp; C to T at -121 bp; A to G at -125 bp; A to T at -129 bp; T to A at -220 bp; G to A at -238 bp; G to A at -298 bp; C to T at -315 bp; G to A at -407 bp
			16-01129	MSSA	2016	human	bacteremia	t608	BEN, CIP, MOX	0.5	<8	positive	22	4488	I52V	N118D; S629Te,f; S664Te,f	P285A; T439Vb,e; T691Ae	T438S; R504Kf,i; K584Ne,f	D98Ee,f	T to C at -54 bp; C to A at -62 bp; A to T at -113 bp; T to C at -120 bp; C to T at -121 bp; A to G at -125 bp; A to T at -129 bp; T to A at -220 bp; G to A at -238 bp; G to A at -298 bp; C to T at -315 bp; G to A at -407 bp
			17-02025	MRLM	2017	human	pneumonia	t608	BEN, OXA, CIP, MOX, CXI, OxaSu	8	8	positive	22	17822	I52V; INS971	N118D; T594A; S629Te,f; S664Te,f	P285A; T439Vb,e; T691Ae	T438S; R504Kf,i; K584Ne,f	D98Ee,f	T to C at -54 bp; C to A at -62 bp; A to T at -113 bp; T to C at -120 bp; C to T at -121 bp; A to G at -125 bp; A to T at -129 bp; T to A at -220 bp; G to A at -238 bp; G to A at -298 bp; C to T at -315 bp; G to A at -407 bp
			16-04092-2	MRLM	2016	human	wound infection	t608	BEN, OXA, CIP, MOX, CXI, OxaSu	4	8	negative	22	7970	I52V; A625V	N118D; S629Te,f; S664Te,f	P285A; T439Vb,e; T691Ae	T438S; R504Kf,i; K584Ne,f	D98Ee,f	T to C at -54 bp; C to A at -62 bp; A to T at -113 bp; T to C at -120 bp; C to T at -121 bp; A to G at -125 bp; A to T at -129 bp; T to A at -220 bp; G to A at -238 bp; G to A at -298 bp; C to T at -315 bp; G to A at -407 bp
			16-03605	MRLM	2016	human	unknown	t608	BEN, OXA, CIP, MOX, CXI, OxaSu	4	8	positive	22	7987	I52V; INS307	N118D; S629Te,f; S664Te,f	P285A; T439Vb,e; T691Ae	T438S; R504Kf,i; K584Ne,f	D98Ee,f	T to C at -54 bp; C to A at -62 bp; A to T at -113 bp; T to C at -120 bp; C to T at -121 bp; A to G at -125 bp; A to T at -129 bp; T to A at -220 bp; G to A at -238 bp; G to A at -298 bp; C to T at -315 bp; G to A at -407 bp
			17-01042	MRLM	2017	human	screening	t608	BEN, OXA, CIP, MOX, CXI, OxaSu	8	8	positive	22	17832	I52V; I440T	N118D; S629Te,f; S664Te,f	P285A; T439Vb,e; T691Ae	T438S; R504Kf,i; K584Ne,f	D98Ee,f	T to C at -54 bp; C to A at -62 bp; A to T at -113 bp; T to C at -120 bp; C to T at -121 bp; A to G at -125 bp; A to T at -129 bp; T to A at -220 bp; G to A at -238 bp; G to A at -298 bp; C to T at -315 bp; G to A at -407 bp
			16-03892	MRLM	2016	human	screening	t11500	BEN, OXA, CIP, MOX, CXI, OxaSu	4	8	positive	22	7979	I52V; H442Q	N118D; S629Te,f; S664Te,f	P285A; T439Vb,e; T691Ae	T438S; R504Kf,i; K584Ne,f	D98Ee,f	T to C at -54 bp; C to A at -62 bp; A to T at -113 bp; T to C at -120 bp; C to T at -121 bp; A to G at -125 bp; A to T at -129 bp; T to A at -220 bp; G to A at -238 bp; G to A at -298 bp; C to T at -315 bp; G to A at -407 bp
			19-00068	MRLM	2019	human	urniary tract infection	t608	BEN, OXA, CIP, MOX, CXI, OxaSu	8	8	positive	22	15309	I52V; Q258*	N118D; S629Te,f; S664Te,f	P285A; T439Vb,e; T691Ae	T438S; R504Kf,i; K584Ne,f	D98Ee,f	T to C at -54 bp; C to A at -62 bp; A to T at -113 bp; T to C at -120 bp; C to T at -121 bp; A to G at -125 bp; A to T at -129 bp; T to A at -220 bp; G to A at -238 bp; G to A at -298 bp; C to T at -315 bp; G to A at -407 bp
			16-01963	MSSA	2016	human	screening	t3680	BEN, CIP, MOX	1	<8	positive	22	17788	I52V	N118D; S629Te,f; S664Te,f	P285A; T439Vb,e; T691Ae	T438S; R504Kf,i; K584Ne,f	D98Ee,f	T to C at -54 bp; C to A at -62 bp; A to T at -113 bp; T to C at -120 bp; C to T at -121 bp; A to G at -125 bp; A to T at -129 bp; T to A at -220 bp; G to A at -238 bp; G to A at -298 bp; C to T at -315 bp; G to A at -407 bp
			18-03075	MRLM	2018	human	screening	t608	BEN, OXA, CIP, MOX, CXI, OxaSu	4	8	positive	22	17802	I52V; DEL1378	N118D; S629Te,f; S664Te,f	P285A; T439Vb,e; T691Ae	T438S; R504Kf,i; K584Ne,f	D98Ee,f	T to C at -54 bp; C to A at -62 bp; A to T at -113 bp; T to C at -120 bp; C to T at -121 bp; A to G at -125 bp; A to T at -129 bp; T to A at -220 bp; G to A at -238 bp; G to A at -298 bp; C to T at -315 bp; G to A at -407 bp
			17-01623	MRLM	2017	human	screening	t608	BEN, OXA, CIP, MOX, CXI, OxaSu	8	8	positive	22	17807	I52V; V430D	N118D; S629Te,f; S664Te,f	P285A; T439Vb,e; T691Ae	T438S; R504Kf,i; K584Ne,f	D98Ee,f	T to C at -54 bp; C to A at -62 bp; A to T at -113 bp; T to C at -120 bp; C to T at -121 bp; A to G at -125 bp; A to T at -129 bp; T to A at -220 bp; G to A at -238 bp; G to A at -298 bp; C to T at -315 bp; G to A at -407 bp
			16-03848	MSSA	2016	human	unknown	t608	BEN, CIP, MOX, DAP	0.5	<8	positive	22	14909	I52V	N118D; S629Te,f; S664Te,f	P285A; T439Vb,e; T691Ae	T438S; R504Kf,i; K584Ne,f	D98Ee,f	T to C at -54 bp; C to A at -62 bp; A to T at -113 bp; T to C at -120 bp; C to T at -121 bp; A to G at -125 bp; A to T at -129 bp; T to A at -220 bp; G to A at -238 bp; G to A at -298 bp; C to T at -315 bp; G to A at -407 bp
			14-00700	MSSA	2014	human	wound infection	t608	BEN, CIP, MOX	1	<8	positive	22	1441	I52V	N118D; S629Te,f; S664Te,f	P285A; T439Vb,e; T691Ae	T438S; R504Kf,i; K584Ne,f	D98Ee,f	T to C at -54 bp; C to A at -62 bp; A to T at -113 bp; T to C at -120 bp; C to T at -121 bp; A to G at -125 bp; A to T at -129 bp; T to A at -220 bp; G to A at -238 bp; G to A at -298 bp; C to T at -315 bp; G to A at -407 bp
			16-03122	MSSA	2016	human	unknown	t608	BEN, CIP, MOX, DAP	0.25	<8	positive	not assigned	14901	I52V	N118D; S629Te,f; S664Te,f	P285A; T439Vb,e; T691Ae	T438S; R504Kf,i; K584Ne,f	D98Ee,f	T to C at -54 bp; C to A at -62 bp; A to T at -113 bp; T to C at -120 bp; C to T at -121 bp; A to G at -125 bp; A to T at -129 bp; T to A at -220 bp; G to A at -238 bp; G to A at -298 bp; C to T at -315 bp; G to A at -407 bp
			17-00849	MRLM	2017	human	wound infection	t3680	BEN, OXA, CIP, MOX, CXI, OxaSu	8	16	positive	22	4263	I52V; T498I	N118D; S629Te,f; S664Te,f	P285A; T439Vb,e; T691Ae	T438S; R504Kf,i; K584Ne,f	D98Ee,f	T to C at -54 bp; C to A at -62 bp; A to T at -113 bp; T to C at -120 bp; C to T at -121 bp; A to G at -125 bp; A to T at -129 bp; T to A at -220 bp; G to A at -238 bp; G to A at -298 bp; C to T at -315 bp; G to A at -407 bp
			16-04086	MSSA	2016	human	screening	t608	BEN, MOX, DAP	0.25	<8	positive	22	14908	I52V	N118D; S629Te,f; S664Te,f	P285A; T439Vb,e; T691Ae	T438S; R504Kf,i; K584Ne,f	D98Ee,f	T to C at -54 bp; C to A at -62 bp; A to T at -113 bp; T to C at -120 bp; C to T at -121 bp; A to G at -125 bp; A to T at -129 bp; T to A at -220 bp; G to A at -238 bp; G to A at -298 bp; C to T at -315 bp; G to A at -407 bp
			16-03739	MSSA	2016	human	wound infection	t608	BEN, CIP, MOX, DAP	0.5	<8	positive	22	14908	I52V	N118D; S629Te,f; S664Te,f	P285A; T439Vb,e; T691Ae	T438S; R504Kf,i; K584Ne,f	D98Ee,f	T to C at -54 bp; C to A at -62 bp; A to T at -113 bp; T to C at -120 bp; C to T at -121 bp; A to G at -125 bp; A to T at -129 bp; T to A at -220 bp; G to A at -238 bp; G to A at -298 bp; C to T at -315 bp; G to A at -407 bp
	CC5		14-00888	MSSA	2014	human	unknown	t528	TEI, DAP	0.25	<8	negative	101	2448	I52V	N118Di; D593Ee	A591Te	T438S	E218Ke	T to C at -54 bp
			10-02752	MRLM	2010	human	abscess	t528	BEN, OXA, CXI, OxaSu	4	8	negative	101	8095	I52V; A625V	N118Di; D593Ee	A591Te	A461V; T438S	E218Ke	T to C at -54 bp
			16-00323	MSSA	2016	human	wound infection	t056	DAP	0.25	<8	negative	not assigned	17809	I52V	N118Di; D593Ee	A591Te	T438S	E218Ke	T to C at -54 bp
			16-00130	MSSA	2016	human	food borne infection	t056	susceptible	0.5	<8	negative	101	17808	I52V	N118Di; D593Ee	A591Te	T438S	E218Ke	T to C at -54 bp
			13-00075	MSSA	2013	human	screening	t056	susceptible	0.25	n.d.	negative	101	17876	I52V	N118Di; D593Ee	A591Te	T438S	E218Ke	T to C at -54 bp
			10-01082-1	MSSA	2010	human	bacteremia	t056	susceptible	0.25	n.d.	negative	101	17782	I52V	N118Di; D593Ee	A591Te	T438S	E218Ke	T to C at -54 bp
			07-01215	MSSA	2007	human	screening	t775	susceptible	0.5	n.d.	negative	101	17776	I52V	N118Di; D593Ee	A591Te	T438S	E218Ke	T to C at -54 bp
			06-02327	MSSA	2006	human	screening	t056	BEN, GEN, ERY, CLI, CIP, MOX	1	n.d.	negative	101	17903	I52V	N118Di; T516S; D593Ee	A450Da; A591Te	T438S	E218Ke	T to C at -54 bp
			18-03224	MRLM	2018	human	screening	t775	BEN, OXA, FOS, CXI, OxaSu	8	8	negative	not assigned	17890	I52V; E118*	N118Di; D593Ee	A591Te	I408V; T438S	E218Ke	T to C at -54 bp
			18-01039	MRLM	2018	human	wound infection	t17923	BEN, OXA, CXI, OxaSu	8	8	negative	101	17829	I52V; DEL697	N118Di; D593Ee	A591Te	T438S	E218Ke	T to C at -54 bp
			17-03301	MRLM	2017	human	screening	t056	BEN, OXA, CXI, OxaSu	8	8	negative	101	17896	I52V; Q143*	N118Di; D593Ee	A591Te	T438S	E218Ke	T to C at -54 bp
			13-03246	MRLM	2013	human	unknown	t056	BEN, OXA, CXI, OxaSu	4	8	negative	101	7983	I52V; INS698; P392Se	P100Tf; N118Di; D593Ee	A591Te	T438S	E218Ke	T to C at -54 bp; A to G at -101 bp
			13-03200	MRLM	2013	human	katheter related infection	t056	BEN, OXA, CXI, OxaSu	4	16	positive	106	8070	I52V; Y475*	N118Di; D593Ee	A591Te	T438S	E218Ke	T to C at -54 bp
			14-02855	MSSA	2014	human	screening	t056	susceptible	0.25	<8	negative	101	17865	I52V	N118Di; D593Ee	T552Ic; A591Te	T438S	E218Ke	T to C at -54 bp
			19-00617	MRLM	2019	human	wound infection	t056	BEN, OXA, GEN, TRS, CXI, OxaSu	4	8	negative	not assigned	17785	I52V	N118Di; M361I; H499Yc,e; M539I; D593Ee	A420E; S569Aa,f; A591Te	P220S; T438S; Q532*	E218Ke	T to C at -54 bp
			18-00158	MSSA	2018	human	decubitus	t056	DAP	0.25	<8	negative	101	17868	I52V	N118Di; D593Ee	A591Te	T438S; N487K	E218Ke	T to C at -54 bp
			11-02809	MRLM	2011	human	screening	t056	BEN, OXA, RIF, CXI, OxaSu	4	8	negative	4402	8087	I52V; H442Y; N539T	N118Di; D593Ee	A591Te	T438S	E218Ke	T to C at -54 bp
			14-02143	MSSA	2014	human	wound infection	t056	susceptible	0.25	<8	negative	101	17789	I52V	N118Di; D593Ee	A591Te	T438S	E218Ke	T to C at -54 bp
			18-01969	MRLM	2018	human	screening	t1541	BEN, OXA, CXI, OxaSu	16	8	negative	101	17831	I52V; G493D	N118Di; D593Ee	A591Te	T438S	E218Ke	T to C at -54 bp
			13-03730	MRLM	2013	human	bacteremia	t056	BEN, OXA, CXI, OxaSu	8	8	negative	101	8064	I52V; DEL1256	N118Di; D593Ee	A591Te	T438S	E218Ke	T to C at -54 bp
			18-01197	MRLM	2018	human	screening	t056	BEN, OXA, CXI, OxaSu	8	8	negative	101	17825	I52V; DEL1867	N118Di; D593Ee	A591Te	T438S	E218Ke	T to C at -54 bp
			14-02164-1	MRLM	2014	human	unknown	t056	BEN, OXA, CXI, OxaSu	4	8	negative	101	8097	I52V; Q56*e	N118Di; D593Ee	K86T; A591Te	T438S	E218Ke	T to C at -54 bp
		CC5	18-03115	MRLM	2018	human	screening	t053	BEN, OXA, ERY, CXI, OxaSu	8	8	positive	not assigned	17821	D105Ne,h; Q280*	N118Di; V682I		T438S	A25T; T189Si; A398Ei
			14-02900	MSSA	2014	human	screening	t002	susceptible	0.25	<8	negative	5	8202	D105Ne,h; P392Se	N118Di		T438S	A25T; T189Si; A398Ei
			18-01787	MSSA	2018	human	screening	t442	BEN, CIP, MOX	0.25	<8	positive	5	17823	D105Ne,h	N118Di; Y35H		T438S	A25T; T189Si; A398Ei
			18-02217	MRLM	2018	human	screening	t442	BEN, OXA, CIP, MOX, CXI, OxaSu	16	8	positive	5	17797	D105Ne,h; INS1496	N118Di		T438S	A25T; T189Si; A398Ei
	CC101		16-03097	MRLM	2016	human	screening	t002	BEN, OXA, CXI, OxaSu	4	8	negative	5	7972	D105Ne,h; K251*	N118Di		T438S	A25T; T189Si; A398Ei
			14-02523	MSSA	2014	human	bacteremia	t242	susceptible	0.25	<8	negative	5	17784	D105Ne,h	N118Di		T438S	A25T; T189Si; A398Ei
			16-01897	MRLM	2016	human	bacteremia	t242	BEN, OXA, CXI, OxaSu	4	8	negative	5	4511	D105Ne,h; INS649	N118Di		T438S	A25T; T189Si; A398Ei
			19-00484	MRLM	2019	human	screening	t002	BEN, OXA, ERY, CXI, OxaSu	8	8	negative	5	17791	D105Ne,h; P392Se; Q610*	N118Di	T284Ie	T438S	A25T; T189Si; A398Ei
			16-02441-2	MRLM	2016	human	screening	t002	OXA, CXI, OxaSu	4	8	negative	5	8076	D105Ne,h; P392Se; INS1374	N118Di		T438S	A25T; T189Si; A398Ei
			09-03066	MSSA	2009	human	unknown	t002	susceptible	0.5	n.d.	negative	5	8191	D105Ne,h; P392Se	N118Di		T438S	A25T; T189Si; A398Ei
			09-01718	MSSA	2009	human	screening	t002	susceptible	0.5	n.d.	negative	5	8187	D105Ne,h; P392Se	N118Di		T438S	A25T; T189Si; A398Ei
			18-00795	MRLM	2018	human	screening	t002	BEN, OXA, CXI, OxaSu	16	8	positive	5	17878	D105N; P392Se; DEL1314	N118Di		V67M; T438S	A25T; T189Si; A398Ei
			16-02934	MSSA	2016	human	bacteremia	t002	TET	0.25	<8	positive	146	4563	D105Ne,h; P392Se	N118Di		T438S	A25T; T189Si; A398Ei	G to A at -347 bp
			15-01191	MRLM	2015	human	unknown	t002	BEN, OXA, CXI, OxaSu	4	8	positive	4405	7975	D105Ne,h; DEL342; P392Se	N118Di	T552Ic	T438S	A25T; T189Si; A398Ei
			14-00471-1	MSSA	2014	human	screening	t002	susceptible	2	<8	negative	4542	1396	D105N; DEL173; P392Se	N118Di; R82K		M376I; T438S	A25T; T189Si; A398Ei
			19-00755	MRLM	2019	human	wound infection	t002	BEN, OXA, CXI, OxaSu	8	8	negative	5	17873	D105Ne,h; DEL697; P392Se	N118Di		T438S	A25T; T189Si; A398Ei
			18-02558	MRLM	2018	human	bacteremia	t688	BEN, OXA, CXI, OxaSu	4	8	positive	5	17845	D105Ne,h; P392Se; L431*	N118Di		T438S	A25T; T189Si; A398Ei
			17-03195	MRLM	2017	human	screening	t045	BEN, OXA, CXI, OxaSu	16	8	positive	5	17775	D105Ne,h; P392Se; T498I	N118Di		T438S	A25T; T189Si; A398Ei
			15-01414	MSSA	2015	human	wound infection	t045	DAP	0.25	<8	negative	4411	2434	D105Ne,h; P392Se	N118Di		T438S	A25T; T189Si; A398Ei
			19-00165	MRLM	2019	human	screening	t002	BEN, OXA, ERY,FOS, CXI, OxaSu	16	8	positive	5	17818	D105Ne,h; P392Se; L580*	N118Di		T438S	A25T; T189Si; A398Ei
			16-03444	MSSA	2016	human	unknown	t003	BEN, ERY, CIP, MOX, DAP	0.25	<8	positive	225	14905	D105Ne,h; P392Se	N118Di; N11K	S707Lf	T438S	A25T; T189Si; A398Ei
			12-00046	MSSA	2012	human	abscess	t003	ERY, CLI, FUS, MOX	0.5	n.d.	negative	225	8203	D105Ne,h; P392Se	N118Di	S707Lf	T438S	A25T; T189Si; A398Ei
			14-00379	MSSA	2014	human	wound infection	t003	CIP, MOX, DAP	0.5	<8	negative	225	1391	D105Ne,h; P392Se	N118Di	S707Lf	T438S	A25T; T189Si; A398Ei
			18-01238	MRLM	2018	human	screening	t003	BEN, OXA, ERY, CIP, MOX, CXI, OxaSu	8	8	negative	225	17843	D105Ne,h; D192N; P392Se	N118Di	S707Lf	T438S	A25T; T189Si; A398Ei
			17-02174	MSSA	2017	human	wound infection	t003	ERY, CIP, MOX	0.5	<8	negative	225	14938	D105Ne,h; P392Se	N118Di	S707Lf	T438S	A25T; T189Si; A398Ei
			17-00226	MSSA	2017	human	wound infection	t003	BEN, ERY, CLI, CIP, MOX, DAP	0.5	<8	negative	225	8626	D105Ne,h; P392Se	N118Di	S707Lf	T438S	A25T; T189Si; A398Ei
	CC97	CC1	18-01865	MSSA	2018	human	impetigo	t209	BEN, ERY	0.5	<8	positive	109	17839	I52V	N118Di		D195Ne	A25T; T189Si; A398Ei
			19-00273	MRLM	2019	human	screening	t209	BEN, OXA, ERY, CXI, OxaSu	4	8	positive	109	17856	I52V; Q101R; Q224*	N118Di		D195Ne	P20L; A25T; T189Si; A398Ei
			15-03617	MRLM	2015	human	screening	t209	BEN, OXA, ERY, FOS, CXI, OxaSu	8	8	positive	109	7988	I52V; INS1042	N118Di; L163S		D195Ne	A25T; T189Si; A398Ei
			07-03450	MSSA	2007	animal	screening	t899	BEN, CIP, MOX	0.5	n.d.	positive	9	17859	I52V	N118Di; G525D		T438S	A25T; T189Si; A398Ei
			15-01987	MRLM	2015	human	abscess	t899	BEN, OXA, CIP, MOX, CXI, OxaSu	16	32	positive	9	181	I52V	N118Di; G525D		T438S	A25T; T189Si; A398Ei
			18-01607	MSSA	2018	human	exfoliative dermatitis	t1313	BEN, CIP	0.5	<8	positive	9	17860	I52V	N118Di; T39Ie		T438S	A25T; T189Si; A398Ei
			16-02428	MRLM	2016	human	wound infection	t1313	BEN, OXA, CXI, OxaSu	8	8	positive	9	8069	I52V; D441N	N118Di; T39Ie		T438S	A25T; T189Si; A398Ei
	CC15		12-02887	MRLM	2012	human	screening	t213	BEN, OXA, CXI, OxaSu	4	8	positive	12	8063	I52V; INS140	N118Di	W415L	K138Q; T438S	L15V
			13-01842	MRLM	2013	human	screening	t189	BEN, OXA, CXI, OxaSu	4	8	positive	188	8066	T104Ih; Y168F; INS698		P285A	T438S	T189S; A398E
		CC1	16-00217	MSSA	2016	unknown	unknown	t127	BEN, FUS, MUP	0.5	<8	positive	1	2488	I52V	V617Mi	P285A	G167Ri; T438S	T189S; A398E
			17-00860	MSSA	2017	human	bacteremia	t948	BEN	0.5	<8	positive	1	17844	I52V	V617Mi	P285A	G167Ri; T438S; P509L	T189S; A398E
			17-01004	MRLM	2017	human	screening	t948	BEN, OXA, CIP, MOX, CXI, OxaSu	8	8	positive	1	17881	DEL77; I52V	V617Mi	P285A; T543S	G167Ri; T438S	T189S; R200Ld,e,f; A398E	C to G at -156 bp
			14-00804	MRLM	2014	human	unknown	t127	BEN, OXA, CXI, OxaSu	4	8	positive	1	8072	I52V; I339N	V617Mi	P285A	G167Ri; T438S	T189S; A398E
			12-00975	MSSA	2012	animal	eczema	t127	BEN	0.5	<4	positive	1	8075	I52V	V617Mi	P285A	G167Ri; T438S	T189S; A398E
			12-00973	MRLM	2012	animal	eczema	t127	BEN, OXA, CXI, OxaSu	4	8	positive	1	8075	I52V; R397*f	V617Mi	P285A	G167Ri; T438S	T189S; A398E
	CC8		19-00520	MRLM	2019	human	screening	t18602	BEN, OXA, CXI, OxaSu	8	8	positive	582	17877	INS1347		P285A		T189Si; A398Ei	T to C at -54 bp; T to C at -160 bp
			17-01608	MRLM	2017	human	screening	t1687	BEN, OXA, CXI, OxaSu	8	8	positive	15	17846	T260Kg		P285A; H419L		T189Si; A398Ei	T to C at -54 bp; T to C at -160 bp
			12-04031	MRLM	2012	human	screening	t774	BEN, OXA, CXI, OxaSu	4	8	positive	15	8082	D441N		P285A; H419L		T189Si; A398Ei	T to C at -54 bp; T to C at -160 bp
			11-01859	MSSA	2011	human	bacteremia	t774	BEN	0.5	n.d.	negative	15	17826	R345H		P285A		T189Si; A398Ei	T to C at -54 bp; T to C at -160 bp
			19-00062	MRLM	2019	human	bacteremia	t547	BEN, OXA, CIP, CXI, OxaSu	16	8	positive	15	17902	D441N		P285A	S634Fc,e	T189Si; A398Ei	T to C at -54 bp; T to C at -160 bp
			08-01750	MSSA	2008	human	unknown	t547	BEN	0.5	n.d.	positive	15	17898			P285A		T189Si; A398Ei	T to C at -54 bp; T to C at -160 bp
			16-03524	MRLM	2016	human	bacteremia	t16480	BEN, OXA, CXI, OxaSu	128	8	positive	15	7985			P285A		T189Si; A398Ei	T to C at -54 bp; T to C at -160 bp; 91 bp DEL at -266 bp
			19-00515	MSSA	2019	human	screening	t17248	susceptible	0.25	<8	negative	15	17849			P285A		T189Si; A398Ei	T to C at -54 bp; T to C at -160 bp
			19-00514	MRLM	2019	human	screening	t17248	BEN, OXA, CXI, OxaSu	8	8	negative	15	17849	W209*		P285A		T189Si; A398Ei	T to C at -54 bp; T to C at -160 bp
			14-02824	MRLM	2014	human	screening	t359	BEN, OXA, CXI, OxaSu	4	8	negative	97	8074	INS265		P285A; A315E; S576Ab		C12Ff; T101Rf; H214R	T to C at -54 bp
			12-04032	MSSA	2012	human	wound infection	t189	susceptible	0.5	n.d.	negative	97	17790			P285A; A315E; S576Ab		C12Ff; T101Rf; H214C	T to C at -54 bp
			18-03187	MSSA	2018	human	exfoliative dermatitis	t267	BEN	0.5	<8	positive	97	17836			P285A; A315E; S576Ab		C12Ff; T101Rf; H214C	T to C at -54 bp
			16-02641	MSSA	2016	human	bacteremia	t359	GEN, MUP	0.5	<8	negative	97	4548			P285A; A315E; S576Ab		C12Ff; T101Rf; H214C	T to C at -54 bp
			14-00675	MSSA	2014	human	screening	t359	susceptible	0.5	<8	negative	97	1437			P285A; A315E; S576Ab		C12Ff; T101Rf; H214C	T to C at -54 bp
			19-00272	MRLM	2019	human	screening	t267	BEN, OXA, CXI, OxaSu	8	8	negative	97	17774	Q163*e		P285A; A315E; S576Ab	L261S	C12Ff; T101Rf; H214C	T to C at -54 bp
		CC8	19-00349	MRLM	2019	human	screening	t008	BEN, OXA, CIP, CXI, OxaSu	8	8	positive	8	15321	DEL1029			P233Lh	A25T; A398Ei; A409T
			13-01723	MRLM	2013	human	screening	t024	BEN, OXA, TET, CXI, OxaSu	4	8	positive	8	7977					A25T; A398Ei; A409T
			18-02237	MRLM	2018	human	unknown	t064	BEN, OXA, ERY, TRS, CXI, OxaSu	4	8	positive	not assigned	17817		H499Yc,e	L137S	S634Fc,e	A25T; A398Ei; A409T
			09-00523	MSSA	2009	human	unknown	t064	BEN, TET, TRS	1	n.d.	positive	8	17879					A25T; A398Ei; A409T
			16-00962	MSSA	2016	human	unknown	t064	BEN, TRS	1	<8	positive	8	17777					A25T; A398Ei; A409T
	CC25		18-01471	MRLM	2018	human	unknown	t064	BEN, OXA, ERY, CLI, CIP, TRS i, MOX, CXI, OxaSu	16	8	positive	8	17885			A132T		A25T; A398Ei; A409T
			14-00753	MSSA	2014	human	wound infection	t008	BEN, GEN, ERY, DAP	0.5	<8	positive	8	8201					A25T; A398Ei; A409T
			14-00482	MSSA	2014	human	screening	t008	BEN	2	<8	positive	8	1339					A25T; A398Ei; A409T
			14-03706	MSSA	2014	human	wound infection	t024	BEN, DAP	0.25	<8	positive	8	2459				V212F	A25T; A398Ei; A409T
			14-00561	MSSA	2014	human	unknown	t008	BEN, ERY, CLI, CIP, MOX	2	<8	positive	8	1485			P10Le	INS2057	A25T; A398Ei; A409T
	CC1		14-02912	MSSA	2014	human	furunculosis	t008	BEN	0.25	<8	positive	8	2466					A25T; A398Ei; A409T
			14-02510	MSSA	2014	human	unknown	t008	CIP, DAP	0.25	<8	negative	8	2473					A25T; A398Ei; A409T; G414V
			14-00670	MSSA	2014	human	abscess	t008	BEN	0.5	<8	positive	4541	1389					A25T; A398Ei; A409T
			13-00896	MSSA	2013	human	bacteremia	t008	BEN, CIP	0.5	n.d.	positive	8	2471					A25T; A398Ei; A409T
			15-00345	MSSA	2015	human	wound infection	t008	CIP, MOX, DAP	0.25	<8	negative	8	2418					A25T; A398Ei; A409T
			14-00686	MSSA	2014	human	screening	t008	VAN, TEI, CIP, MOX	0.5	<8	negative	8	1436					A25T; A398Ei; A409T
	CC9		16-00454	MSSA	2016	human	bacteremia	t008	BEN, CIP, MOX	0.5	<8	positive	8	4463					A25T; A398Ei; A409T
			15-00702	MSSA	2015	human	urinary tract infection	t008	BEN, ERY, CIP, MOX	0.25	<8	positive	8	2472					A25T; A398Ei; A409T
			13-02671	MSSA	2013	human	wound infection	t008	CIP, MOX, DAP	0.25	n.d.	positive	8	2469					A25T; A398Ei; A409T
			17-01185	MRLM	2017	human	unknown	t008	BEN, OXA, CIP, MOX, CXI, OxaSu	8	8	positive	8	17798	INS1547				A25T; A398Ei; A409T
			16-02665	MSSA	2016	human	bacteremia	t078	BEN	0.25	<8	positive	25	4549		N118Di; D149Ee,f	P285A; Q629Pb,e,f	K6Ne,f	A25T; T189Si
			13-03539	MRLM	2013	human	screening	t078	BEN, OXA, CIP, CXI, OxaSu	4	16	positive	4419	8077	L577P	N118Di; D149Ee,f; G641R	P285A; Q629Pb,e,f	K6Ne,f	A25T; T189Si
			17-01359	MSSA	2017	human	unknown	t081	BEN, DAP	0.5	<8	positive	25	14929		N118Di; D149Ee,f	P285A; Q629Pb,e,f	K6Ne,f; Q656H	A25T; T189Si
			15-03341	MRLM	2015	human	screening	t081	BEN, OXA, CXI, OxaSu	4	8	positive	25	7986		N118Di; D149Ee,f	R283H; P285A; Q629Pb,e,f	K6Ne,f; Q656H	A25T; T189Si	C to A at -278bp
	CC6	CC5	15-00413	MSSA	2015	human	abscess	t304	BEN, CIP, MOX, DAP	0.25	<8	positive	6	17840		N118Di	P285A	T438S	L15V
			14-00477	MSSA	2014	human	screening	t304	ERY, CIP	0.25	<8	negative	6	1390		N118Di	P285A	T438S	L15V
			17-02697	MRLM	2017	human	screening	t304	BEN, OXA, CIP, CXI, OxaSu	4	8	positive	6	1390	E166*	N118Di	P285A	T438S	L15V
			17-00143	MRLM	2017	human	screening	t304	BEN, OXA, CIP, CXI, OxaSu	8	8	positive	6	1390	E212*	N118Di	P285A	T438S	L15V
	CC7		16-02427-1	MRLM	2016	human	unknown	t091	BEN, OXA, CXI, OxaSu	4	8	positive	789	8081	S464L	N118Di	Q629Pb,e,f	G167Ri; T438S	C12Ff; T101Rf; T189Si	T to C at -54 bp
			18-01903	MRLM	2018	human	wound infection	t091	BEN, OXA, CXI, OxaSu	8	8	positive	7	17799	INS1201	N118Di	Q629Pb,e,f	G167Ri; T438S	C12Ff; T101Rf; T189Si	T to C at -54 bp
			17-02065	MRLM	2017	human	unknown	t091	BEN, OXA, CXI, OxaSu	8	8	negative	7	17891	INS1197	N118Di	Q629Pb,e,f	G167Ri; T438S	C12Ff; T101Rf; T189Si	T to C at -54 bp
			16-00271	MSSA	2016	human	screening	t2932	BEN	0.5	<8	positive	7	17805		N118Di	Q629Pb,e,f	G167Ri; T438S	C12Ff; T101Rf; T189Si	T to C at -54 bp; C to T at -240 bp
			16-00597	MSSA	2016	human	unknown	t091	BEN	0.5	<8	positive	not assigned	17889		N118Di	Q629Pb,e,f	G167Ri; T438S	C12Ff; T101Rf; T189Si	T to C at -54 bp
			18-02992	MRLM	2018	human	screening	t091	BEN, OXA, CXI, OxaSu	4	8	positive	7	17893	H343N	N118Di	Q629Pb,e,f	G167Ri; T438S	C12Ff; T101Rf; T189Si	T to C at -54 bp
			18-02484	MRLM	2018	human	unknown	t091	BEN, OXA, CXI, OxaSu	8	8	positive	7	17812	G356V	N118Di	Q629Pb,e,f	G167Ri; T438S	C12Ff; T101Rf; T189Si	T to C at -54 bp
			17-01791	MRLM	2017	human	screening	t091	BEN, OXA, CXI, OxaSu	8	8	positive	7	17895	Y140*	N118Di	Q629Pb,e,f	G167Ri; T438S	C12Ff; T101Rf; T189Si; A413S	T to C at -54 bp
			16-02457	MRLM	2016	human	screening	t1943	BEN, OXA, CIP, CXI, OxaSu	4	8	positive	7	8091	E550*	N118Di; P121S	Q629Pb,e,f	G167Ri; T438S; *656D	C12Ff; T101Rf; T189Si	T to C at -54 bp
			16-01875	MRLM	2016	human	screening	t091	BEN, OXA, CXI, OxaSu	4	8	positive	7	7978	DEL1706	N118Di	Q629Pb,e,f	G167Ri; T438S	C12Ff; T101Rf; T189Si	T to C at -54 bp
			16-02745	MSSA	2016	human	wound infection	t091	BEN, DAP	0.5	<8	positive	7	17871		N118Di	Q629Pb,e,f	G167Ri; T438S	C12Ff; T101Rf; T189Si	T to C at -54 bp
			16-01146	MRLM	2016	human	screening	t091	BEN, OXA, CXI, OxaSu	4	8	positive	7	8073	R397*f	N118Di	Q629Pb,e,f	G167Ri; T438S	I5T; C12Ff; T101Rf; T189Si	T to C at -54 bp
			16-02031	MSSA	2016	human	bacteremia	t091	BEN	0.25	<8	positive	7	4520		N118Di	Q629Pb,e,f	G167Ri; T438S	C12Ff; T101Rf; T189Si	T to C at -54 bp
			16-03500	MSSA	2016	human	wound infection	t091	BEN, DAP	0.25	<8	positive	7	14907		N118Di	Q629Pb,e,f	P68S; G167Ri; T438S	C12Ff; T101Rf; T189Si	T to C at -54 bp
			17-03219	MRLM	2017	human	urinary tract infection	t17644	BEN, OXA, CXI, OxaSu	8	8	positive	7	17858	DEL1248	N118Di	Q629Pb,e,f	G167Ri; T438S	C12Ff; T101Rf; T189Si	T to C at -54 bp
			17-00290	MSSA	2017	human	wound infection	t091	BEN, DAP	0.5	<8	positive	7	17813		N118Di	Q629Pb,e,f	G167Ri; T438S; S634P	C12Ff; T101Rf; T189Si	T to C at -54 bp
			19-00741	MRLM	2019	human	unknown	t1943	BEN, OXA, CXI, OxaSu	8	8	positive	7	17867	A79T; INS698	N118Di	Q629Pb,e,f	G167Ri; T438S	C12Ff; T101Rf; T189Si	T to C at -54 bp
			17-01512	MRLM	2017	human	screening	t2932	BEN, OXA, CXI, OxaSu	8	8	positive	7	17795	E576*	N118Di	Q629Pb,e,f	G167Ri; T438S	C12Ff; T101Rf; T189Si	T to C at -54 bp
			17-00378	MRLM	2017	human	screening	t091	BEN, OXA, CXI, OxaSu	4	8	positive	4422	8059	INS529	N118Di	Q629Pb,e,f	G167Ri; T438S	C12Ff; T101Rf; T189Si	T to C at -54 bp
			15-03770	MRLM	2015	human	screening	t091	OXA, CXI, OxaSu	4	8	negative	7	8068	INS1803	N118Di	V153I; Q629Pb,e,f	G167Ri; T438S	C12Ff; T101Rf; T189Si	T to C at -54 bp
			18-02201	MRLM	2018	human	screening	t091	BEN, OXA, CXI, OxaSu	8	16	positive	7	17851	Q161R; H443D	N118Di	Q629Pb,e,f	G167Ri; T438S	C12Ff; T101Rf; T189Si	T to C at -54 bp
			16-00895	MRLM	2016	human	wound infection	t091	BEN, OXA, CXI, OxaSu	8	8	positive	7	8060	INS1548	N118Di	Q629Pb,e,f	G167Ri; T438S	C12Ff; T101Rf; T189Si	T to C at -54 bp
			13-04364-3	MSSA	2013	human	urinary tract infection	t289	susceptible	0.25	n.d.	negative	7	17842	DEL1551	N118Di	Q629Pb,e,f	G167Ri; T438S	C12Ff; T101Rf; T189Si	T to C at -54 bp
			13-03385	MSSA	2013	human	ulcus cruris	t091	BEN, ERY, CLI, DAP	0.25	n.d.	positive	7	2475		N118Di	Q629Pb,e,f	G167Ri; T438S	C12Ff; T101Rf; T189Si	T to C at -54 bp
			16-03666	MRLM	2016	human	abscess	t091	OXA, CXI, OxaSu	4	8	negative	4030	8083	E334*	N118Di	Q629Pb,e,f	G167Ri; T438S	C12Ff; T101Rf; T189Si	T to C at -54 bp
			16-02868	MRLM	2016	human	screening	t091	BEN, OXA, CXI, OxaSu	4	8	negative	7	8080	G493V	N118Di	Q629Pb,e,f	G167Ri; T438S	C12Ff; T101Rf; T189Si	T to C at -54 bp
			14-02229	MSSA	2014	human	unknown	t091	BEN, TET, FUS, DAP	0.5	<8	positive	7	2442	A585V	N118Di	Q629Pb,e,f	G167Ri; T438S	C12Ff; T101Rf; T189Si	T to C at -54 bp
			14-00563	MSSA	2014	human	urinary tract infection	t091	BEN	1	<8	positive	7	1491		N118Di	Q629Pb,e,f	G167Ri; T438S	C12Ff; T101Rf; T189Si	T to C at -54 bp
			17-01056	MRLM	2017	human	wound infection	t091	BEN, OXA, CXI, OxaSu	8	8	negative	7	17835	E459*	N118Di; A270S	Q629Pb,e,f	V35L; G167Ri; T438Y	C12Ff; T101Rf; T189Si	T to C at -54 bp
			15-03363-2	MRLM	2015	human	screening	t091	BEN, OXA, CXI, OxaSu	4	8	positive	7	8071	DEL754	N118Di	Q629Pb,e,f	G167Ri; T438S	C12Ff; T101Rf; T189Si	T to C at -54 bp
			18-01455	MSSA	2018	human	fasciitis	t091	susceptible	0.25	<8	negative	7	17870		N118Di	Q629Pb,e,f	G167Ri; T438S	C12Ff; T101Rf; T189Si	T to C at -54 bp
			14-00435	MSSA	2014	human	wound infection	t091	susceptible	0.25	<8	negative	7	1498		N118Di	Q629Pb,e,f	G167Ri; T438S	C12Ff; T101Rf; T189Si	T to C at -54 bp
			16-00834	MSSA	2016	human	bacteremia	t091	susceptible	0.5	<8	negative	7	4476		N118Di	Q629Pb,e,f	G167Ri; T438S	C12Ff; T101Rf; T189Si	T to C at -54 bp
			16-02869	MSSA	2016	human	screening	t091	BEN	2	<8	positive	7	17828	P312L	N118Di	Q629Pb,e,f	G167Ri; T438S	C12Ff; T101Rf; T189Si	T to C at -54 bp
			17-02148	MRLM	2017	human	unknown	t289	BEN, OXA, CXI, OxaSu	8	8	positive	7	17888	DEL1328	N118Di; A520S	Q629Pb,e,f	G167Ri; T438S	C12Ff; T101Rf; T189Si	T to C at -54 bp
			17-02485	MSSA	2017	human	unknown	t091	susceptible	0.25	<8	positive	7	17854		N118Di	Q629Pb,e,f	G167Ri; T438S	C12Ff; T101Rf; T189Si	T to C at -54 bp
			16-00939	MSSA	2016	human	bacteremia	t091	DAP	0.25	<8	negative	7	4482		N118Di	Q629Pb,e,f	G167Ri; T438S	C12Ff; M82I; T101Rf; T189Si	T to C at -54 bp
			17-01074	MSSA	2017	human	abscess	t1943	BEN, DAP	0.25	<8	positive	7	17810		N118Di	Q629Pb,e,f	G167Ri; T438S	C12Ff; T101Rf; T189Si	T to C at -54 bp
			14-01705	MSSA	2014	human	unknown	t091	BEN, ERY	0.5	<8	positive	7	2433		N118Di	Q629Pb,e,f	G167Ri; T438S	C12Ff; T101Rf; T189Si	T to C at -54 bp
			16-03487	MSSA	2016	human	screening	t1943	BEN	0.25	<8	positive	7	17884		N118Di	Q629Pb,e,f	G167Ri; T438S	C12Ff; T101Rf; T189Si	T to C at -54 bp
			13-00983	MSSA	2013	human	exfoliative dermatitis	t091	BEN, ERY	0.5	n.d.	positive	7	2447		N118Di	Q629Pb,e,f	G167Ri; T438S	C12Ff; T101Rf; T189Si	T to C at -54 bp
